# Supplementary material for: Overdependence on For-Profit Pharmacies: A Descriptive Survey of User Evaluation of Medicines Availability in Public Hospitals in Selected Nigerian States
Source: PLoS One. 2016 Nov 3;11(11):e0165707. doi: 10.1371/journal.pone.0165707 (PMC5094727; doi:10.1371/journal.pone.0165707)
Supplement: S2 File — (XLSX) [file pone.0165707.s002.xlsx]

## Sheet: Sheet1
SerialN	Location	Q1	Q2	Q3	Q4	Q5	Q6	Q6rec	Q7	Q8	Q9	Q10	Q11a	Q11b	Q11c	Q11d	Q11e	Q11f	Q11g	Q11h	Q12a	Q12b	Q12c	Q12d	Q12e	Q12f	Q12g	Q12h	Q13	VAR00004	Q14	Q15	Q16	Q17	Q18	Q19	Q20	Q21	Q22	Q23	Q24	Q25	Q26a	Q26b	Q27	Q28	Q29	Q30	Q31a
946	2	2	18	1	2	1	student	3		#NULL!	0	0	0	0	1	0	0	0	0		1	0	0	0	0	0	0			#NULL!		1	2	999	999	999.0	999	999	999.0	1	999.0	2	1	999.0	0	anti malaria drug	malaria	3	1
1690	2	2	18	1	2	1	student	3		#NULL!	0	0	0	0	1	0	0	0	0		1	0	0	0	0	0	0			#NULL!		1	2	999	999	999.0	999	999	999.0	1	999.0	2	1	999.0	0	anti malaria drug	malaria	3	1
1295	3	2	18	1	2	1	student	3		#NULL!	0	0	0	1	0	0	0	0	0		1	0	0	0	1	0	0			#NULL!	poverty	0	3	3	1	999.0	3	4	999.0	0	999.0	999	2	999.0	0	syrups	fever and malaria	2	0
724	2	2	18	1	2	2	student	3		#NULL!	0	0	0	1	1	0	0	1	0		1	0	0	0	0	0	0			#NULL!		1	4	2	4	999.0	3	4	999.0	1	st hospital beside	2	2	999.0	1	arfymin liquid	leg problem	1	1
1289	3	1	18	1	2	1	student	3		#NULL!	0	0	0	1	0	0	0	1	0		1	0	0	0	1	0	0			#NULL!	poverty	1	2	3	1	999.0	3	2	999.0	1	obudu clinic	1	1	999.0	0	coathem, lumathem and blood capsul	malaria and typhoid	1	1
611	2	2	18	1	2	1	student	3		#NULL!	0	0	0	0	1	0	0	0	0		1	0	0	0	0	0	0			#NULL!	no money	1	5	2	3	999.0	5	2	999.0	1	adeoyo	1	2	999.0	0	loratadine	skin rashes	1	1
520	2	1	18	1	2	2	student	3		#NULL!	0	0	0	0	1	0	0	0	0		1	0	0	0	0	0	0			#NULL!		1	1	2	4	999.0	3	4	999.0	0	999.0	1	2	sister	0	asomex		999	#NULL!
1698	2	1	18	1	2	2	student	3		#NULL!	0	0	0	1	1	0	0	0	0		0	1	0	0	0	0	0			#NULL!		1	2	2	999	999.0	1	999	999.0	1	999.0	1	1	999.0	999	ciprotab, tetancyline	anti-biotic	999	#NULL!
954	2	1	18	1	2	2	student	3		#NULL!	1	1	0	0	1	0	0	0	0		0	1	0	0	0	0	0			#NULL!		1	2	2	999	999.0	1	999	999.0	1	999.0	1	1	999.0	999	ciprotab, tetancyline	anti-biotic	999	#NULL!
326	2	2	18	1	2	2	student	3		#NULL!	0	0	0	0	1	0	0	1	0		1	0	0	0	0	0	0			#NULL!		1	1	2	4	999.0	3	4	999.0	0	999.0	999	1	999.0	0	actifed	catah	3	#NULL!
1299	3	1	18	1	2	1	student	3		#NULL!	0	0	0	1	0	0	0	1	0		1	0	0	0	1	0	0			#NULL!	financial problem	0	1	3	1	999.0	3	4	999.0	0	999.0	2	1	999.0	0	PCM	fever	3	1
1194	3	2	18	1	2	1	student	3		3000	1	1	0	1	0	0	0	0	0		1	0	0	0	0	0	0		i go to the church for prayer	#NULL!	strike	1	1	3	2	they are always standard	4	2	999.0	0	999.0	1	1	999.0	0	999.0	stomach pain	2	0
373	2	2	18	1	2	1	student	3		#NULL!	0	0	0	1	1	0	0	1	0		1	1	0	0	0	0	0			#NULL!		1	4	1	4	999.0	1	4	999.0	0	999.0	999	2	daddy	0	elisca	eye problem	2	1
1288	3	1	18	1	2	1	student	3		#NULL!	0	0	0	1	0	0	0	1	0		1	0	0	0	1	0	0			#NULL!	financial problem	0	3	1	4	999.0	1	2	999.0	0	999.0	999	1	999.0	0	i told the chemist man my problem	body pain	2	0
501	2	1	18	1	2	1	student	3		#NULL!	0	0	0	1	1	0	0	1	0		1	0	0	0	0	0	0			#NULL!		1	1	2	4	999.0	3	4	999.0	0	999.0	999	1	999.0	0	M&B PCM	headache	2	#NULL!
1282	3	2	18	1	2	1	student	3		#NULL!	0	0	0	1	0	0	1	0	0		0	1	0	0	1	0	0			#NULL!	poverty	0	3	3	1	999.0	3	2	999.0	0	999.0	1	2	my son	0	omeprazol and jawlus	stomach ulcer	2	0
1195	3	2	18	1	2	2		999		#NULL!	0	0	0	1	1	1	0	1	0		1	1	0	0	1	0	0			#NULL!		1	4	1	1	medicine are not always available	1	3	it reduces the incoming patient in the hospital	0	999.0	1	2	my son	0	omeprazol and jawlus	stomach ulcer	2	0
1139	3	2	18	1	2	1	petty trading	5	mkt	10000	0	0	0	1	1	1	0	1	0		1	0	0	1	0	0	0			#NULL!		1	2	2	4	few medicine are avilable	3	4	REDUCE THE HEALTH CARE DELIVERY	0	999.0	999	1	999.0	0	PCM, mixagrip vitamine c	fever	2	0
619	2	1	18	1	2	2	student	3		#NULL!	1	1	0	0	1	0	0	0	0		0	1	0	0	0	0	0			#NULL!		1	1	1	4	poor	1	4	999.0	1	uch	1	1	999.0	0	amoxicillin cap. bp	malaria	1	0
393	2	2	18	1	1	2	student	3		#NULL!	1	1	0	0	1	0	0	1	0		0	1	0	0	0	0	0			#NULL!		1	4	2	4	999.0	3	4	999.0	1	st hospital beside	2	2	999.0	1	arfymin liquid	leg problem	1	1
1314	3	1	18	1	1	1	business	5		#NULL!	0	0	0	0	0	0	0	1	0		0	0	1	0	1	0	0			#NULL!	based on minor case	1	3	3	4	not all medicine are there	3	2	999.0	1	secret heart hospital	2	2	my sister	1	coratem, p. alaxin and PCM	malaria	1	0
1296	3	1	18	1	2	1	student	3		#NULL!	0	0	0	1	0	0	0	0	0		1	0	0	0	0	0	0			#NULL!	povrty	0	3	3	1	999.0	3	4	999.0	0	999.0	999	2	999.0	0	ibu-protain, act drugs	malaria/typhoid	1	0
1283	3	1	18	1	2	1	student	3		#NULL!	0	0	0	1	0	0	1	0	0		1	0	0	0	1	0	0			#NULL!	financial problem	0	3	3	999	some drugs are there	3	4	999.0	1	999.0	2	2	999.0	1	many	for patient in the hospit	1	1
1436	3	2	18	1	2	1	petty trading	5	mkt	10000	0	0	0	1	1	1	0	1	0		1	1	0	0	1	0	0		we take treatement from govt. hospital	#NULL!	lack of fund	1	1	3	4	active	3	2	as they treat God cure	1	general hospital	1	1	999.0	0	riclox amplicin and cloxicilin	for body relief	1	1
1294	3	2	18	1	2	1	student	3		#NULL!	0	0	0	1	0	0	0	1	0		1	0	0	0	1	0	0			#NULL!	financial problem	0	3	3	1	999.0	3	2	999.0	1	funtain clinic	2	2	my friend	0	scotytab 200, funbact, ibucap	skin infection	1	1
418	2	2	18	1	2	2		999		#NULL!	0	0	1	0	0	0	0	0	0		0	1	0	0	0	0	0			#NULL!		1	2	1	4	999.0	1	999	999.0	999	999.0	999	999	999.0	999	999.0		999	#NULL!
571	2	1	18	1	2	1	student	3		#NULL!	0	0	0	0	1	0	0	1	0		0	1	0	0	0	0	0			#NULL!		999	1	2	3	999.0	3	999	999.0	999	999.0	999	999	999.0	999	predorisom	kidey	999	#NULL!
1292	3	1	18	1	2	1	student	3		#NULL!	0	0	0	1	0	0	0	1	0		1	0	0	0	1	0	0			#NULL!	financial problem	0	3	3	1	999.0	3	3	999.0	1	999.0	2	1	999.0	0	annifed, PCM	cough and fever	3	1
999	2	1	18	1	2	2	student	3		#NULL!	0	0	0	1	1	0	0	1	0		1	0	0	0	0	0	0			#NULL!		1	2	2	3	good and need more improvement	4	4	999.0	1	ibadan central hospital	1	1	999.0	0	gestid		3	#NULL!
1169	3	1	18	1	2	2	stuent	3		#NULL!	0	0	0	1	1	0	0	1	0		1	1	0	0	1	1	0			#NULL!		1	3	1	1	medicines are not always available	2	3	no enhancement	0	999.0	2	1	999.0	0	PCM	fever	3	1
1302	3	1	18	1	2	1	student	3		#NULL!	0	0	0	1	0	0	0	0	0		1	0	0	0	1	0	0			#NULL!	poverty	0	1	3	1	999.0	3	4	999.0	0	funtain hospital	2	1	999.0	0	PCM and other drugs	headache	3	1
1160	3	1	18	1	2	1	student	3	mcss isar	#NULL!	0	0	0	1	0	0	0	0	0		1	0	0	0	0	0	0			#NULL!		1	1	2	4	avilable	3	4	good	0	999.0	1	999	999.0	0	999.0	headache	2	0
1309	3	1	18	1	2	1	student	3		#NULL!	0	0	0	1	0	0	0	1	0		1	0	0	0	0	0	0		poverty	#NULL!		1	1	3	2	999.0	4	2	999.0	0	999.0	999	1	999.0	0	999.0	head ache and carrtha	2	0
1285	3	2	18	1	2	1	student	3		#NULL!	0	0	0	0	1	0	1	0	0		0	1	0	0	1	0	0			#NULL!	financial problem	0	3	3	1	999.0	3	4	999.0	0	999.0	1	1	999.0	0	999.0	stomach	2	0
1286	3	1	18	1	2	1	student	3		#NULL!	0	0	0	1	0	0	0	1	0		0	0	0	0	0	0	0			#NULL!	lack of money to go to the hospital	1	3	3	2	999.0	4	1	999.0	0	999.0	999	1	999.0	0	am here to dress my wound	accident	2	0
488	2	2	18	1	2	1	student	3		#NULL!	0	0	0	1	1	0	0	1	0		0	1	0	0	0	0	0			#NULL!		1	2	2	4	999.0	3	4	999.0	0	999.0	999	1	999.0	0	buscopan	pile	2	#NULL!
806	2	2	18	1	2	1	student	3		#NULL!	0	0	0	0	0	0	0	1	0		1	0	0	0	1	0	0			#NULL!		1	4	2	4	999.0	1	4	999.0	1	uch	1	2	grany	1	cenox		2	1
563	2	1	18	1	2	2	student	3		#NULL!	0	0	0	1	1	0	0	1	0		1	0	0	0	0	0	0			#NULL!		0	1	2	4	999.0	1	4	999.0	0	999.0	1	1	999.0	0	cort-liver oil multivite	for blood	2	1
1245	3	1	18	1	2	1	student	3		#NULL!	0	0	0	1	0	0	0	0	0	PHC	0	1	0	0	0	0	0			#NULL!	low cost	1	3	3	3	the work	4	4	sound health	0	999.0	999	1	999.0	0	i told the chemist man my problem	body pain	2	0
898	2	1	18	1	2	2	student	3		#NULL!	0	0	0	1	1	0	0	1	0		1	0	0	0	0	0	0			#NULL!		1	2	2	4	999.0	3	2	999.0	0	999.0	999	1	999.0	0	lumartem	malaria	2	#NULL!
1223	3	2	18	1	2	1	student	3		#NULL!	0	0	0	1	1	0	0	1	0		1	1	0	0	1	0	0			#NULL!		1	3	2	4	not all medicine available	1	4	it builds the hospital status	0	999.0	999	1	999.0	0	metro and bosckpan	stomach ache	2	0
755	2	1	18	2	5	1	pensioneer	7		#NULL!	0	0	0	1	1	0	0	0	0		0	1	0	0	0	0	0			#NULL!		1	1	2	2	999.0	3	1	999.0	1	adeoyo	1	1	999.0	0	999.0		1	#NULL!
1561	1	1	18	1	2	1	Student	3		15000	0	1	0	1	0	0	0	#NULL!	#NULL!		1	1	1	1	1	1	0			#NULL!		1	1	3	2	Highly Available	4	1	999.0	1	999.0	1	999	999.0	1	999.0		1	0
1284	3	2	18	1	2	1	student	3		#NULL!	0	0	0	1	0	0	1	0	0		1	0	0	0	1	0	0			#NULL!	financial problem	0	3	3	4	not all medicine are there	3	4	999.0	1	sacred heart hospital	2	2	my uncle	1	amoxin PCM, liprotab and wepper	malaria and typhoid	1	0
1298	3	2	18	1	2	1	student	3		#NULL!	0	0	0	1	0	0	0	1	0		1	0	0	0	1	0	0			#NULL!	poverty	0	3	3	1	999.0	3	3	999.0	0	private	2	1	999.0	1	arithemeritic	hypertension	1	1
416	2	1	18	1	3	2	student	3		#NULL!	0	0	0	1	0	0	0	0	0		1	0	0	0	0	0	0			#NULL!		1	1	3	2	999.0	4	2	999.0	1	UCH	1	2	999.0	0	augumentin		1	0
906	2	1	18	1	2	1	student	3		#NULL!	0	0	0	0	1	0	0	1	0		0	1	0	0	0	0	0			#NULL!		1	1	3	4	999.0	3	4	999.0	1	adeoyo	1	2	daddy	0	carvedilot	eye	1	1
1539	1	2	18	1	2	1	Student	3		#NULL!	1	1	0	1	0	#NULL!	#NULL!	#NULL!	#NULL!		1	1	0	1	1	1	0			#NULL!		1	1	2	3	Moderately Availab	4	2	Patient's Recovery	1	UNTH	1	1	999.0	0	Flucloxacillin	Infection	1	0
1605	1	2	18	1	2	1	Student	3		#NULL!	1	1	0	1	0	#NULL!	#NULL!	#NULL!	#NULL!		1	1	0	0	0	0	0			#NULL!		1	1	2	3	Moderately Availab	4	2	Patient's Recovery	1	UNTH	1	1	999.0	0	Flucloxacillin	Infection	1	0
1642	1	2	18	1	2	1	Student	3		#NULL!	1	1	0	1	0	#NULL!	#NULL!	#NULL!	#NULL!		1	1	0	0	0	0	0			#NULL!		1	1	2	3	Moderately Availab	4	2	Patient's Recovery	1	UNTH	1	1	999.0	0	Flucloxacillin	Infection	1	0
1007	2	1	18	1	2	1	student	3		#NULL!	0	0	0	0	1	0	0	1	0		0	1	0	0	0	0	0			#NULL!		1	2	2	4	999.0	3	4	999.0	1	ibadan central hospital	2	1	999.0	0	gestid	stomach pain	1	#NULL!
1287	3	2	18	1	2	1	student	3		#NULL!	0	0	0	1	0	0	0	0	0		0	1	0	0	0	0	0			#NULL!	poverty	0	3	3	1	999.0	3	3	999.0	1	pry health centre obudu	1	1	999.0	0	lumathem	malaria	1	1
1157	3	2	18	1	2	1	student	3		#NULL!	0	0	0	1	0	0	0	1	0		1	0	0	0	1	0	0			#NULL!		1	3	1	4	fake medicines	3	3	it does not help in enhancing it	1	pry health centre obudu	1	1	999.0	0	lumathem	malaria	1	1
401	2	1	18	1	3	2	student	3		#NULL!	0	0	1	0	0	0	0	0	0		0	0	0	0	1	0	0			#NULL!		1	1	2	4	999.0	3	1	999.0	0	999.0	2	2	granny	1	duretic satchet asprin tab	no idea	999	1
506	2	2	18	1	2	2	student	3		#NULL!	0	0	0	1	1	0	0	0	0		1	0	0	0	0	0	0			#NULL!		1	1	3	4	999.0	4	3	999.0	0	999.0	999	2	mother	0	metochlopromide		3	#NULL!
410	2	2	18	1	2	1	student	3		#NULL!	0	0	0	1	1	0	0	1	0		0	1	0	0	1	0	0			#NULL!		1	2	3	3	999.0	4	2	999.0	0	999.0	999	2	mother	0	sivotheotamol	asthma	3	#NULL!
1290	3	1	18	1	2	1	student	3		#NULL!	0	0	0	0	0	0	0	1	0		1	1	0	0	1	0	0			#NULL!	poverty	0	1	3	1	999.0	3	3	999.0	0	999.0	1	999	999.0	0	999.0	headache	2	0
1312	3	2	18	1	2	1	student	3		#NULL!	0	0	0	1	0	0	0	1	0		1	0	0	0	1	0	0			#NULL!	financial problem	1	3	3	4	999.0	3	4	999.0	0	999.0	1	1	999.0	0	999.0		2	0
657	2	2	18	2	2	2	stusent	3		#NULL!	0	0	0	1	1	0	0	0	0		1	0	0	0	0	0	0			#NULL!		1	2	3	3	999.0	4	2	999.0	0	999.0	999	2	family	0	astyfer		2	#NULL!
377	2	2	18	1	3	1	student	3		#NULL!	0	0	0	1	1	0	0	1	0		1	1	0	0	1	0	0			#NULL!		1	4	1	4	999.0	1	2	999.0	1	molly specilist hospital	2	1	999.0	0	mid may	stomach pain	2	0
1151	3	2	18	1	2	2	student	3		#NULL!	0	0	0	1	1	0	0	1	0		1	1	0	0	1	1	0			#NULL!		1	3	1	1	poor	2	3	no enhancement	0	999.0	999	2	my mother	0	piroxicalm	for body pain	2	0
992	2	2	18	2	2	1	stusent	3		#NULL!	0	0	0	1	1	0	0	0	0		1	0	0	0	0	0	0			#NULL!		1	1	2	2	999.0	3	1	999.0	1	adeoyo	1	1	999.0	0	999.0		1	#NULL!
745	2	2	18	1	2	1	student	3		#NULL!	0	0	0	0	1	0	0	1	0		0	1	0	0	0	0	0			#NULL!		1	1	3	4	999.0	3	4	999.0	1	adeoyo	1	2	daddy	0	carvedilot	eye	1	1
1271	3	1	18	1	2	1	student	3		#NULL!	1	0	0	1	0	0	0	0	0		1	0	0	0	0	0	0			#NULL!		1	4	1	4	provision of all medicines in the hospital	3	2	it protect sickness	1	secret heart hospital	2	2	my sister	1	coratem, p. alaxin and PCM	malaria	1	0
1248	3	2	18	1	2	1		999		#NULL!	1	1	0	1	1	0	0	1	0		1	1	0	0	1	0	0			#NULL!	low cost	1	4	2	2	nearest to my place	3	4	999.0	1	sacred heart hospital obudu	2	2	my mother	1	erythromycine, PCM amoxin and ACT	malaria and typhoid	1	0
1036	3	2	18	1	3	1	student	3	fce obudu	#NULL!	1	1	0	0	0	0	0	1	0		0	0	0	0	1	0	0		i go fo drugs	#NULL!	visit the chemist	0	4	999	4	the govt. is try it best	3	4	help in quech	0	private	2	1	999.0	1	flagil	stomach pain	1	1
1564	1	2	18	1	2	1	Student	3		#NULL!	0	1	0	1	0	0	0	1	1		1	1	1	1	1	1	0			#NULL!		1	2	2	4	Moderately Availab	4	4	Patient's Recovery	1	UNTH	1	1	999.0	0	Flagyl	Infection	1	0
1304	3	1	18	1	2	1	student	3		#NULL!	0	0	0	1	0	0	0	0	0		1	0	0	0	1	0	0			#NULL!	poverty	0	3	3	1	999.0	3	4	999.0	1	obudu clinic	2	1	999.0	0	tramadol	body pain	1	1
585	2	1	18	1	2	2	student	3		#NULL!	0	0	0	0	1	0	0	1	1		0	1	1	1	0	1	1			#NULL!		0	1	2	4	govt. is trying but not enough	3	4	averagely than nor	999	999.0	999	999	999.0	999	999.0		999	#NULL!
957	2	1	18	1	2	1	public sector	2		#NULL!	0	0	0	1	0	0	0	0	0		0	1	0	0	0	1	0			#NULL!		0	1	2	4	govt. is trying but not enough	3	4	averagely than nor	999	999.0	999	999	999.0	999	999.0		999	#NULL!
1701	2	1	18	1	2	1	public sector	2		#NULL!	0	0	0	1	0	0	0	0	0		0	1	0	0	0	1	0			#NULL!		0	1	2	4	govt. is trying but not enough	3	4	averagely than nor	999	999.0	999	999	999.0	999	999.0		999	#NULL!
920	2	1	18	1	2	2	student	3		#NULL!	0	0	0	0	1	0	0	1	1		0	1	1	1	0	1	1			#NULL!		1	2	2	999	999.0	1	999	999.0	1	999.0	1	1	999.0	999	ciprotab, tetancyline	anti-biotic	999	#NULL!
852	2	2	18	1	2	1	student	3		1500	0	0	0	1	0	0	0	0	0		1	0	0	0	0	0	0			#NULL!		1	2	2	999	999.0	1	999	999.0	1	999.0	1	1	999.0	999	ciprotab, tetancyline	anti-biotic	999	#NULL!
732	2	2	18	1	2	1	student	3		#NULL!	0	0	0	0	1	0	0	1	0		1	0	0	0	0	0	0			#NULL!		1	1	2	4	999.0	3	1	999.0	0	999.0	2	2	granny	1	duretic satchet asprin tab	no idea	999	1
645	2	1	18	1	3	1	coniol	2	agbowo	15000	0	0	0	0	1	0	0	1	0		1	0	0	0	0	0	0			#NULL!		1	1	2	4	999.0	3	2	jaja clinic	1	999.0	1	1	999.0	0	PCM moduretic	hypertension	999	#NULL!
980	2	1	18	1	3	1	coniol	2	agbowo	15000	0	0	0	0	1	0	0	1	0		1	0	0	0	0	0	0			#NULL!		1	2	999	999	999.0	999	999	999.0	1	999.0	2	1	999.0	0	anti malaria drug	malaria	3	1
1386	3	2	18	1	2	1	trader	5	obudu mkt	#NULL!	0	0	0	0	1	0	0	1	0		1	0	0	0	1	0	0			#NULL!	near and close	1	3	2	4	relatively poor and low standard	3	4	999.0	0	999.0	2	1	999.0	0	PCM	fever	3	1
1172	3	1	18	1	2	1	student	3		#NULL!	0	0	0	1	1	0	0	1	0		1	1	0	0	1	0	0			#NULL!	it is first aid	0	1	1	4	inadequate	2	4	not all that effective	0	funtain hospital	2	1	999.0	0	PCM and other drugs	headache	3	1
622	2	1	18	1	2	1	public sector	2		#NULL!	0	0	0	1	0	0	0	0	0		0	1	0	0	0	1	0			#NULL!		1	2	3	3	999.0	4	2	999.0	0	999.0	999	2	family	0	astyfer		2	#NULL!
1021	2	1	18	1	2	2	student	3		#NULL!	0	0	0	0	1	0	0	1	1		0	1	1	1	0	1	1			#NULL!		1	4	2	4	999.0	1	4	999.0	1	uch	1	2	grany	1	cenox		2	1
1133	3	2	18	1	2	1	student	3	govt college isar	#NULL!	0	0	0	1	0	0	0	0	0		0	0	0	0	0	0	0		help from God	#NULL!		0	1	2	3	some are available	3	2	fine	0	999.0	1	1	999.0	0	i don't know the name	stomach pai	2	0
1333	3	2	18	1	3	1	student	3	fce obudu	#NULL!	1	1	0	1	0	0	0	0	0	PHC	0	1	0	0	0	0	0			#NULL!	low cost	1	3	3	3	the work	4	4	sound health	0	999.0	999	1	999.0	0	i told the chemist man my problem	body pain	2	0
864	2	1	18	1	2	1	student	3		20000	0	0	0	1	0	0	0	0	0		1	0	0	0	0	0	0			#NULL!		1	2	2	4	999.0	3	2	999.0	0	999.0	999	1	999.0	0	lumartem	malaria	2	#NULL!
738	2	1	18	1	2	2	student	3		#NULL!	0	0	0	0	1	0	0	1	0		1	0	0	0	0	0	0			#NULL!		1	1	3	3	999.0	4	4	999.0	0	999.0	999	2	child	0	M&B PCM and vitacee		2	#NULL!
427	2	1	18	1	2	1	student	3		#NULL!	0	0	0	0	1	0	0	0	0		0	1	0	0	0	0	0			#NULL!	pray	1	2	2	999	999.0	5	4	999.0	0	999.0	2	2	my teacher	0	orc and av. pol PCM		2	1
409	2	1	18	1	2	2	student	3		#NULL!	0	0	0	1	1	0	0	1	0		0	1	0	0	0	0	0			#NULL!		1	2	2	4	999.0	3	999	999.0	0	999.0	999	1	999.0	0	PCM	headhache	2	#NULL!
1047	3	1	18	1	2	1	student	3		#NULL!	0	0	0	1	1	0	0	1	0		1	0	0	0	0	0	0			#NULL!	is cbause the test	0	1	3	2	first, second dose of water	3	4	999.0	1	govt. hospital	1	1	999.0	1	prescription 2	prevension	2	1
529	2	1	18	1	2	1	student	3		#NULL!	0	0	0	1	0	0	0	0	0		1	0	0	0	0	0	0			#NULL!		1	1	1	3	999.0	3	999	999.0	1	general	1	2	sister	1	benylin expectorant	cough	1	1
804	2	1	18	1	2	1		999		#NULL!	1	0	0	0	1	0	0	0	0		0	1	0	0	0	0	0			#NULL!		1	1	3	4	999.0	3	4	999.0	1	adeoyo	1	2	daddy	0	carvedilot	eye	1	1
1291	3	2	18	1	2	1	student	3		#NULL!	0	0	0	1	0	0	0	1	0		1	0	0	0	1	0	0			#NULL!	poverty	0	3	3	4	low medical realities	3	3	999.0	1	sacred heart hospital obudu	2	2	my mother	1	erythromycine, PCM amoxin and ACT	malaria and typhoid	1	0
1161	3	2	18	1	2	2	student	3		#NULL!	1	0	0	1	1	0	0	1	0		1	1	0	0	1	0	0			#NULL!		1	5	1	1	very poor	1	3	no enhancement	1	sacred heart hospital obudu	2	2	my mother	1	erythromycine, PCM amoxin and ACT	malaria and typhoid	1	0
303	2	2	18	1	3	2	Student	3		#NULL!	0	0	0	1	1	0	0	0	0		1	1	0	0	0	0	0			#NULL!		1	4	2	3	999.0	4	999	999.0	999	999.0	999	2	999.0	0	fuel lotion make spirit	for clean wound	1	#NULL!
440	2	2	18	1	4	1	student	3	ui	#NULL!	0	0	0	1	1	0	0	1	0		1	1	0	0	0	0	0			#NULL!		0	2	1	4	they only have cheap drugs	3	4	999.0	1	uch	1	1	999.0	0	lasoul	fungi irritation	1	1
453	2	1	18	1	4	2	student	3		#NULL!	0	0	0	1	1	0	0	1	0		1	1	0	0	0	0	0			#NULL!		1	4	1	4	999.0	3	4	999.0	1	uch	1	2	999.0	999	lotran satchet		1	1
1301	3	1	18	1	2	1	student	3		#NULL!	0	0	0	1	0	0	0	1	0		1	0	0	0	1	0	0			#NULL!	financial problem	1	3	3	4	999.0	3	4	999.0	1	private	2	1	999.0	0	lumatem	malaria	1	1
1196	3	1	18	1	3	1	student	3		8000	1	1	0	1	0	0	0	0	0		1	0	0	0	0	0	0		we will go to the church for prayers	#NULL!		1	1	3	2	they are extreemly treated	4	1	999.0	1	999.0	2	2	999.0	1	many	for patient in the hospit	1	1
1300	3	1	18	1	2	1	student	3		#NULL!	0	0	0	1	0	0	0	1	0		1	0	0	0	1	0	0			#NULL!	financial problem	1	1	3	1	999.0	3	4	999.0	1	govt.	1	1	999.0	0	PCM	headache	1	0
1430	3	2	18	1	2	1	student	3	govt college isar	#NULL!	0	0	0	1	0	0	0	0	0		1	0	0	0	0	0	0		i asked God for help	#NULL!	faith	0	1	2	4	some medicine aret available	3	4	very good	1	obudu clinic	2	1	999.0	0	tramadol	body pain	1	1
1344	3	1	19	1	2	1	student	3		#NULL!	0	0	0	1	1	0	0	1	0		1	0	0	0	1	0	0			#NULL!	near and close	1	3	2	4	relatively poor and low standard	3	4	999.0	0	999.0	2	1	999.0	0	PCM	fever	3	1
1281	3	2	19	1	2	1	student	3		#NULL!	0	0	0	1	0	0	0	0	0		0	0	0	0	1	0	0		i usually apply for first aids	#NULL!	when the ilness is not serious	1	1	3	4	high standard	3	2	999.0	0	999.0	1	1	999.0	0	999.0	stomach pain	2	0
1315	3	1	19	2	1	1	business	5		#NULL!	0	0	0	0	0	0	0	1	0		0	0	0	0	1	0	0			#NULL!	lack of money	0	3	3	4	high pile	3	4	depend on the amount of money you have	0	999.0	1	1	999.0	0	cold off	feaver	2	0
1000	2	2	19	1	3	1	student	3		#NULL!	0	0	0	1	1	0	0	1	0		1	1	0	0	0	0	0			#NULL!		1	2	2	4	999.0	3	2	999.0	0	999.0	999	1	999.0	0	lumartem	malaria	2	#NULL!
967	2	2	19	1	3	1	student	3		#NULL!	0	0	0	1	1	0	0	1	0		1	1	0	0	1	0	0			#NULL!		1	1	3	3	999.0	4	4	999.0	0	999.0	999	2	child	0	M&B PCM and vitacee		2	#NULL!
1711	2	2	19	1	3	1	student	3		#NULL!	0	0	0	0	1	0	0	0	0		1	1	0	0	1	0	0			#NULL!		1	1	3	3	999.0	4	4	999.0	0	999.0	999	2	child	0	M&B PCM and vitacee		2	1
899	2	2	19	1	3	1	student	3		#NULL!	0	0	0	1	1	0	0	1	0		1	1	0	0	0	0	0			#NULL!		1	1	3	3	999.0	4	4	999.0	0	999.0	999	2	child	0	M&B PCM and vitacee		2	#NULL!
632	2	2	19	1	3	1	student	3		#NULL!	0	0	0	1	1	0	0	1	0		1	1	0	0	1	0	0			#NULL!		1	2	2	4	999.0	3	999	999.0	0	999.0	999	1	999.0	0	PCM	headhache	2	#NULL!
1324	3	2	19	1	2	1	student	3		#NULL!	0	0	0	1	1	1	0	1	0		1	1	0	0	1	0	0			#NULL!	lack of financial capability	1	4	3	4	good	4	4	good	0	999.0	1	2	999.0	0	pcm, tutolin, folic acid	chough	2	0
1089	3	2	19	1	2	1	trader	5	obudu mkt	#NULL!	0	0	0	0	1	0	0	1	0		0	1	0	0	1	0	0			#NULL!		1	2	2	4	govt. should provide medicine	3	4	999.0	0	999.0	999	2	999.0	0	syrups	fever and malaria	2	0
564	2	2	19	1	3	1	student	3		#NULL!	0	0	0	1	1	0	0	1	0		1	1	0	0	0	0	0			#NULL!		999	2	1	4	999.0	1	4	999.0	1	kings	2	1	999.0	0	vit. C	supplement	2	#NULL!
753	2	1	19	1	3	2	student	3	uch	#NULL!	0	0	0	0	0	0	0	0	1		1	0	0	0	0	0	0			#NULL!		1	2	2	999	999.0	3	2	999.0	1	aliff	2	1	999.0	0	malaria drug	malaria	1	1
1420	3	2	19	1	3	1	trader	5	obudu mkt	15000	1	0	0	1	1	0	0	0	0		1	1	1	0	0	0	0			#NULL!		1	2	1	4	some available	3	4	999.0	1	funtain clinic	2	2	my friend	0	scotytab 200, funbact, ibucap	skin infection	1	1
1476	3	2	19	1	2	1	trader	5	obudu mkt	#NULL!	0	0	0	1	0	0	0	1	0		1	0	0	0	1	0	0			#NULL!	small amount is required	1	3	2	4	not all medicine are available	3	3	they are professional oriented	1	obudu clinic	2	1	999.0	0	tramadol	body pain	1	1
486	2	2	19	1	2	2	student	3	sango	#NULL!	1	1	0	1	1	0	0	0	0		1	1	0	0	0	0	0			#NULL!		1	2	2	3	999.0	3	3	999.0	1	adeoyo	1	2	999.0	0	zithromax		1	#NULL!
900	2	2	20	1	3	1		999		#NULL!	0	0	0	1	1	0	0	1	0		1	0	0	0	0	0	0			#NULL!		1	2	2	4	999.0	4	4	999.0	999	999.0	999	999	999.0	999	999.0		999	#NULL!
889	2	2	20	1	3	1	student	3		#NULL!	0	0	0	0	1	0	0	0	0		0	1	0	0	0	0	0			#NULL!		0	1	2	4	govt. is trying but not enough	3	4	averagely than nor	999	999.0	999	999	999.0	999	999.0		999	#NULL!
982	2	2	20	2	1	1	petty trading	5		#NULL!	0	0	0	1	0	0	0	1	0		1	0	0	0	0	0	0			#NULL!		0	2	2	3	999.0	5	4	999.0	0	999.0	999	1	999.0	0	cof mix	soothes throat	999	#NULL!
825	2	2	20	1	3	1	student	3		#NULL!	0	0	0	1	1	0	0	0	0		1	1	0	0	0	0	0			#NULL!		1	1	2	4	999.0	3	1	999.0	0	999.0	2	2	granny	1	duretic satchet asprin tab	no idea	999	1
706	2	2	20	1	4	1	student	3		#NULL!	0	0	0	0	1	0	0	0	0		0	1	0	0	0	0	0			#NULL!		1	1	2	4	999.0	3	1	999.0	0	999.0	2	2	granny	1	duretic satchet asprin tab	no idea	999	1
1379	3	2	20	1	4	1	student	3		#NULL!	0	0	0	1	0	0	0	0	0		1	0	0	0	0	0	0			#NULL!		1	4	2	3	the medicine in govt. hospital are in low standard	3	2	the medicine are effective	1	999.0	2	1	999.0	0	annifed, PCM	cough and fever	3	1
844	2	2	20	1	2	1	student	3		15000	0	0	0	0	1	0	0	0	0		0	1	0	0	0	0	0			#NULL!		1	2	999	999	999.0	999	999	999.0	1	999.0	2	1	999.0	0	anti malaria drug	malaria	3	1
1471	3	1	20	1	3	1	student	3		15000	0	0	0	1	1	0	0	1	0		1	0	0	0	1	0	0			#NULL!	near and close	1	3	2	4	relatively poor and low standard	3	4	999.0	0	999.0	2	1	999.0	0	PCM	fever	3	1
1474	3	1	20	1	2	1	student	3		#NULL!	0	0	0	1	0	0	0	1	0		0	0	0	0	1	0	0			#NULL!	anybody has the choice	0	3	3	2	good medicine	3	2	standard	0	funtain hospital	2	1	999.0	0	PCM and other drugs	headache	3	1
345	2	1	20	1	2	2	student	3		#NULL!	0	0	0	0	1	0	0	1	0		0	1	0	0	0	0	0			#NULL!		1	4	1	1	999.0	1	999	999.0	1	jvm	1	2	brother	1	ventolin inhaler	astma	3	0
847	2	1	20	1	2	1	engineer	2	adekile	15000	0	0	0	0	1	0	0	0	0		0	1	0	0	0	0	0			#NULL!		1	2	2	4	999.0	3	2	999.0	1	molly hospital	1	1	999.0	0	well man	pain	3	#NULL!
324	2	2	20	1	3	1	student	3		#NULL!	0	0	0	1	1	0	0	1	0		1	0	0	0	0	0	0			#NULL!		1	1	3	4	need more improvee	3	4	999.0	0	999.0	999	2	sister	0	7keys	measles	2	#NULL!
365	2	2	20	1	4	1		999		#NULL!	0	0	0	1	1	0	0	1	0		0	1	0	0	0	0	0			#NULL!		1	2	2	4	999.0	3	2	999.0	1	ibadan central hospital	2	999	999.0	0	amolodopine	high blood presure	2	#NULL!
1079	3	2	20	1	3	1	student	3		#NULL!	0	0	0	1	1	0	0	1	0		1	0	0	0	1	1	0		cheap	#NULL!		0	1	2	4	not all drugs are available	3	4	999.0	0	999.0	999	1	999.0	0	ampiclox,PCM, ampicillin	stomach pain	2	1
1306	3	1	20	1	2	1	farmer	13		#NULL!	0	0	0	1	0	0	0	1	0		1	0	0	0	1	0	0		poverty	#NULL!		0	3	3	1	999.0	3	2	999.0	0	999.0	999	1	999.0	0	ampiclux and vitamine c	accident	2	0
1188	3	2	20	2	4	1	business	5	gsm centre	5000	1	1	0	0	1	0	0	0	0		1	0	0	0	0	0	0			#NULL!		1	2	2	4	999.0	3	4	999.0	0	999.0	999	1	999.0	0	first aid treatment	accident	2	1
1183	3	2	20	1	3	1		999		#NULL!	0	0	0	1	1	0	0	1	0		1	0	0	0	1	0	0			#NULL!	poor acceptance from nurses	0	2	1	4	expired drugs	1	4	it reduces the incoming patient in the hospital	0	999.0	1	1	999.0	0	i don't know the name	stomach pai	2	0
1459	3	1	20	1	4	1	student/trader	3	beach rosd	15000	0	0	0	1	0	0	0	1	0		1	0	0	0	1	0	0			#NULL!	financial problem	0	3	1	4	999.0	1	2	999.0	0	999.0	999	1	999.0	0	i told the chemist man my problem	body pain	2	0
595	2	2	20	1	2	1	student	3		15000	0	0	0	1	0	0	0	0	0		0	1	0	0	0	0	0			#NULL!		1	1	3	3	999.0	4	4	999.0	0	999.0	999	2	child	0	M&B PCM and vitacee		2	#NULL!
1001	2	2	20	1	3	1		999		#NULL!	0	0	0	1	1	0	0	1	0		1	0	0	0	0	0	0			#NULL!		1	1	3	3	999.0	4	4	999.0	0	999.0	999	2	child	0	M&B PCM and vitacee		2	#NULL!
565	2	2	20	1	3	1		999		#NULL!	0	0	0	1	1	0	0	1	0		1	0	0	0	0	0	0			#NULL!		1	4	1	4	999.0	1	2	999.0	1	molly specilist hospital	2	1	999.0	0	mid may	stomach pain	2	0
1279	3	1	20	2	3	1	student	3		#NULL!	0	0	0	0	0	0	0	1	0		0	0	0	0	1	0	0		i simple apply for first aids	#NULL!	they give quality treatement	1	4	3	4	the medicine are of high quality	4	2	999.0	0	999.0	1	1	999.0	0	PCM	headache	2	0
1084	3	1	20	1	3	1	student	3		#NULL!	0	0	0	1	0	0	0	0	0		1	0	0	0	0	0	0		self employer	#NULL!		0	4	3	4	poor	1	3	999.0	0	999.0	2	1	999.0	0	PCM	malaria	2	1
1489	3	1	20	1	4	1	police	2	ikom divi. police headquater	#NULL!	0	0	0	1	0	0	0	1	0		0	0	0	0	1	0	0		use herbs	#NULL!	high cost of treat	1	4	2	3	good but still need more drugs	3	2	good but medication is not given to the patients	0	999.0	2	1	999.0	0	PCM	malaria	2	1
1073	3	1	20	1	4	1	student/trader	3	beach rosd	15000	0	1	0	0	1	0	0	1	0		0	0	0	0	1	0	0		no money	#NULL!		1	4	1	3	low avilablity of drugs	1	3	totaly reduced the rate	1	govt. hospital	1	1	999.0	1	prescription 2	prevension	2	1
509	2	2	20	1	3	1	student	3		#NULL!	0	0	0	1	1	0	0	0	0		0	1	0	0	0	0	0			#NULL!		0	2	3	4	999.0	4	4	999.0	0	999.0	999	1	999.0	0	SURGICAL GLOVE		2	#NULL!
1155	3	1	20	1	2	2	student	3		#NULL!	0	0	0	1	1	0	0	1	0		1	1	0	0	1	0	0			#NULL!		1	4	1	4	poor	1	3	no enhancement	0	999.0	999	1	999.0	0	tenderin and ampclox	accident	2	0
496	2	1	20	2	2	2	businessman	5		#NULL!	0	0	0	1	1	0	0	1	0		1	1	0	0	0	0	0			#NULL!		1	3	2	4	999.0	1	2	999.0	0	999.0	999	999	999.0	999	vamiron	blood tonic	2	#NULL!
1515	1	1	20	1	2	1	Student	3		#NULL!	0	0	0	#NULL!	#NULL!	#NULL!	#NULL!	#NULL!	1		0	0	0	0	0	1	0			#NULL!	Distance	0	1	3	4	Highly Available	3	1	Patient's Recovery	0	999.0	1	1	999.0	0	999.0		1	1
248	1	1	20	1	2	1	Student	3		#NULL!	0	0	#NULL!	#NULL!	#NULL!	#NULL!	#NULL!	#NULL!	1		0	0	0	0	0	1	0			#NULL!	Distance	0	1	3	4	Highly Available	3	1	Patient's Recovery	0	999.0	1	1	999.0	0	999.0		1	1
283	1	1	20	1	2	1	Student	3		#NULL!	0	0	#NULL!	#NULL!	#NULL!	#NULL!	#NULL!	#NULL!	1		0	0	0	0	0	1	0			#NULL!	Distance	0	1	3	4	Highly Available	3	1	Patient's Recovery	0	999.0	1	1	999.0	0	999.0		1	1
1618	1	1	20	1	2	1	Student	3		#NULL!	0	0	0	#NULL!	#NULL!	#NULL!	#NULL!	#NULL!	1		0	0	0	0	0	1	0			#NULL!	Distance	0	1	3	4	Highly Available	3	1	Patient's Recovery	0	999.0	1	1	999.0	0	999.0		1	1
1581	1	1	20	1	2	1	Student	3		#NULL!	0	0	0	#NULL!	#NULL!	#NULL!	#NULL!	#NULL!	1		0	0	0	0	0	1	0			#NULL!		0	1	3	4	Highly Available	3	1	Patient's Recovery	0	999.0	1	1	999.0	0	999.0		1	1
554	2	2	20	1	3	1	student	3		#NULL!	0	0	0	0	1	0	0	0	0		0	1	0	0	0	0	0			#NULL!		1	1	2	3	999.0	3	4	good	1	govt. hospital	1	1	999.0	0	999.0		1	0
439	2	2	20	1	2	1		999		#NULL!	0	0	0	0	1	0	0	0	0		0	1	0	0	0	0	0			#NULL!		1	4	2	4	999.0	3	2	999.0	1	uch	1	1	999.0	0	999.0		1	0
1570	1	2	20	1	2	1	Student	3		#NULL!	0	1	#NULL!	1	0	0	#NULL!	#NULL!	#NULL!		1	1	1	1	1	1	0			#NULL!		1	1	3	4	999.0	4	1	999.0	1	999.0	1	999	999.0	1	999.0		1	0
524	2	2	20	1	3	1		999		#NULL!	1	0	0	0	1	0	0	0	0		1	1	0	0	1	0	0			#NULL!		1	4	2	3	999.0	4	3	999.0	1	999.0	1	2	999.0	1	999.0		1	0
1303	3	2	20	1	2	1	student	3		#NULL!	0	0	0	1	0	0	0	1	0		1	0	0	0	1	0	0			#NULL!	povrty	0	3	3	1	999.0	3	4	999.0	1	secret heart hospital	2	1	999.0	0	amatdpm	malaria	1	1
851	2	2	20	1	3	1	student	3		10000	0	0	0	1	0	0	0	0	0		0	0	0	0	1	0	0			#NULL!		1	4	2	4	999.0	3	4	999.0	1	st hospital beside	2	2	999.0	1	arfymin liquid	leg problem	1	1
1087	3	1	20	1	2	1	student	3		#NULL!	0	0	0	1	1	1	0	1	0		1	1	1	0	1	0	0			#NULL!	it is cheaper	0	4	1	3	poor	2	4	999.0	1	999.0	2	1	999.0	1	asprin	body pain	1	1
458	2	1	20	1	3	1	student	3		#NULL!	0	0	0	1	1	0	0	1	0		1	1	0	0	0	0	0			#NULL!		1	3	3	4	999.0	4	1	999.0	1	999.0	999	2	brother	0	carrdiot		1	#NULL!
1082	3	1	20	1	4	1	student	3		#NULL!	0	0	0	1	0	0	0	0	0		0	0	0	0	1	0	0		lack of money	#NULL!		1	4	2	4	not all medicine are found	1	2	poor	0	private hospital	2	999	999.0	1	fancidar	malaria	1	1
1297	3	1	20	1	2	1	student	3		#NULL!	0	0	0	1	0	0	0	1	0		1	0	0	0	0	0	0		poverty	#NULL!		0	3	3	1	999.0	3	3	999.0	1	private	2	1	999.0	0	lumatem	malaria	1	1
1469	3	1	20	1	4	1	student	3		#NULL!	0	0	0	1	1	0	0	1	0		0	0	0	0	1	0	0			#NULL!	i dont have money	1	3	2	4	no quality personel	1	4	999.0	1	private	2	1	999.0	0	lumatem	malaria	1	1
1384	3	2	20	1	2	1	student	3		#NULL!	0	0	0	1	1	1	0	1	0		0	0	0	0	1	0	0			#NULL!	i dont have money	1	3	2	4	no quality personel	1	4	999.0	1	private	2	1	999.0	0	lumatem	malaria	1	1
1254	3	2	20	1	2	1	sales girl	12	igonzi	4000	0	0	0	1	0	0	0	1	0		0	0	0	0	1	0	0			#NULL!	i dont have money	1	3	2	4	no quality personel	1	4	999.0	1	private	2	1	999.0	0	lumatem	malaria	1	1
396	2	2	20	1	3	1		999		#NULL!	0	0	0	1	0	0	0	0	0		0	1	0	0	0	0	0			#NULL!		1	2	2	999	999.0	3	2	999.0	1	aliff	2	1	999.0	0	malaria drug	malaria	1	1
1103	3	1	20	1	4	1	police	2	ikom divi. police headquater	#NULL!	0	0	0	1	1	0	0	1	0		1	0	0	0	0	0	0			#NULL!		1	1	3	4	efficacious	4	4	999.0	1	government	1	1	999.0	1	necotine	fever	1	0
647	2	2	20	2	1	1	petty trading	5		#NULL!	0	0	0	1	0	0	0	1	0		1	0	0	0	0	0	0			#NULL!		1	1	3	2	999.0	3	1	999.0	0	999.0	1	2	999.0	0	paediatric suspenssion, flagy	purgging	1	1
693	2	2	20	2	1	1	petty trading	5		#NULL!	0	0	0	1	0	0	0	1	0		1	0	0	0	0	0	0			#NULL!		1	1	3	2	999.0	3	1	999.0	0	999.0	1	2	999.0	0	paediatric suspenssion, flagy	purgging	1	1
247	1	1	20	1	3	2	Student	3		#NULL!	1	0	#NULL!	#NULL!	0	#NULL!	#NULL!	#NULL!	#NULL!		1	0	0	0	0	0	0			#NULL!		1	1	3	2	Highly Available	4	1	999.0	1	UNTH	1	2	999.0	0	Panadol	Pain	1	0
828	2	1	20	1	2	1	student	3		#NULL!	0	0	0	1	1	0	0	1	0		1	1	0	0	0	0	0			#NULL!		1	1	1	2	999.0	999	4	999.0	1	ibadan central hospital	2	1	999.0	0	propiral vasoprin snipha	high blood pressure	1	#NULL!
930	2	2	20	1	2	1	student	3		15000	0	0	0	1	0	0	0	0	0		0	1	0	0	0	0	0			#NULL!		1	1	1	2	999.0	999	4	999.0	1	ibadan central hospital	2	1	999.0	0	propiral vasoprin snipha	high blood pressure	1	#NULL!
1674	2	2	20	1	2	1	student	3		15000	0	0	0	1	0	0	0	0	0		0	1	0	0	0	0	0			#NULL!		1	1	1	2	999.0	999	4	999.0	1	ibadan central hospital	2	1	999.0	0	propiral vasoprin snipha	high blood pressure	1	0
1466	3	2	20	1	3	1	student	3		#NULL!	1	1	0	1	1	0	0	0	0		1	0	0	0	1	0	0			#NULL!	closed	0	4	1	4	999.0	1	4	poor	1	funtain clinic	2	2	my friend	0	scotytab 200, funbact, ibucap	skin infection	1	1
381	2	2	21	1	3	1	student	3		#NULL!	0	0	0	1	0	0	0	0	0		1	0	0	0	0	0	0			#NULL!		999	999	2	999	999.0	2	4	999.0	999	999.0	999	999	999.0	999	999.0		999	#NULL!
739	2	2	21	1	4	1	insurance coy	2	asur customer agency	#NULL!	0	0	0	1	0	0	0	0	0		1	0	0	0	0	0	0			#NULL!		1	2	2	4	999.0	4	4	999.0	999	999.0	999	999	999.0	999	999.0		999	#NULL!
533	2	2	21	2	4	2	student	3		#NULL!	1	0	0	1	1	0	0	1	0		0	1	0	0	0	0	0			#NULL!		0	4	2	3	999.0	2	999	999.0	1	999.0	1	1	999.0	0	ciprotab	typhoid	999	1
751	2	2	21	1	3	1	student	3	beulah model college	15000	1	0	0	1	0	0	0	0	0		1	0	0	0	0	0	0			#NULL!		1	2	2	999	999.0	1	999	999.0	1	999.0	1	1	999.0	999	ciprotab, tetancyline	anti-biotic	999	#NULL!
947	2	2	21	1	2	1	civil servant	2	uch	#NULL!	0	0	1	0	0	0	0	0	0		0	1	0	0	0	0	0			#NULL!		999	1	2	3	999.0	3	999	999.0	999	999.0	999	999	999.0	999	predorisom	kidey	999	#NULL!
1691	2	2	21	1	2	1	civil servant	2	uch	#NULL!	0	0	0	0	1	0	0	1	0		0	1	0	0	0	0	0			#NULL!		999	1	2	3	999.0	3	999	999.0	999	999.0	999	999	999.0	999	predorisom	kidey	999	#NULL!
691	2	2	21	1	3	2	student	3		#NULL!	0	0	0	1	1	0	0	1	0		1	0	0	0	1	0	0			#NULL!		1	2	999	999	999.0	999	999	999.0	1	999.0	2	1	999.0	0	anti malaria drug	malaria	3	1
776	2	2	21	1	3	1	student	3		#NULL!	0	0	0	0	1	0	0	1	0		0	1	0	0	0	0	0			#NULL!		1	2	999	999	999.0	999	999	999.0	1	999.0	2	1	999.0	0	anti malaria drug	malaria	3	1
1033	3	1	21	1	3	1	student	3		#NULL!	0	0	0	1	0	0	0	0	0		0	1	0	0	0	0	0			#NULL!		1	3	3	1	999.0	999	4	999.0	1	999.0	2	1	999.0	999	flagil	stomach pain	3	0
1035	3	1	21	1	3	1	student	3	fce obudu	#NULL!	0	0	0	1	1	0	0	1	0		0	1	0	0	0	0	0			#NULL!		1	3	1	999	999.0	999	4	999.0	1	999.0	999	1	999.0	0	flagil	stomach pain	3	1
1069	3	2	21	1	4	1	trader	5	obudu mkt	#NULL!	0	0	0	1	0	0	0	0	0		1	0	0	0	0	1	0			#NULL!		0	4	2	4	absence of some medicine	2	2	it enhance quick medical attention	0	funtain hospital	2	1	999.0	0	PCM and other drugs	headache	3	1
868	2	2	21	2	4	2	student	3		38000	1	0	0	1	1	0	0	1	0		0	1	0	0	0	0	0			#NULL!		1	2	3	3	999.0	4	2	999.0	0	999.0	999	2	mother	0	sivotheotamol	asthma	3	#NULL!
1032	3	1	21	1	3	1	student	3		#NULL!	1	0	1	0	0	0	0	1	0		0	1	0	0	0	0	0		distance of govt.	#NULL!		0	1	3	2	999.0	3	4	999.0	1	private hospital	2	999	999.0	0	999.0		2	1
446	2	1	21	1	3	2	business	5	harbony	12000	1	0	0	1	0	0	0	0	0		0	1	0	0	0	0	0			#NULL!		1	3	2	2	very good	3	2	999.0	1	alafia hospital	1	2	999.0	1	999.0	typhoid	2	#NULL!
1238	3	2	21	2	2	1	farming	13		#NULL!	0	0	0	1	0	0	0	0	0	PHC	0	0	0	0	0	0	0			#NULL!	chemist	1	3	2	4	999.0	3	4	999.0	0	999.0	2	999	999.0	0	coughlin syrup	cough	2	0
1394	3	1	21	1	4	1	publuc servant	2	FCE obudu	#NULL!	0	0	0	0	1	0	0	1	0		1	1	0	0	0	0	0			#NULL!		1	1	3	3	are not expired once	3	4	they are professionals	0	999.0	999	1	999.0	0	metro and bosckpan	stomach ache	2	0
743	2	1	21	1	2	1	student	3		#NULL!	0	0	0	0	0	0	0	1	0		1	0	0	0	0	0	0			#NULL!		1	2	2	4	999.0	3	2	999.0	0	999.0	999	2	family	999	monomin blood tonic		2	#NULL!
1370	3	1	21	1	4	1	student/trader	3	beach rosd	15000	0	1	0	0	1	0	0	0	0		0	1	0	0	1	0	0			#NULL!	poverty	0	3	3	1	999.0	3	2	999.0	0	999.0	1	2	my son	0	omeprazol and jawlus	stomach ulcer	2	0
1483	3	1	21	2	4	1	publuc servant	2	FCE obudu	#NULL!	0	0	0	0	1	0	0	0	0		0	1	0	0	0	0	0			#NULL!		1	1	1	4	999.0	3	4	999.0	0	999.0	1	1	999.0	1	PCM	headache	2	0
958	2	2	21	1	2	2	traditional healer	11	adeoyo	#NULL!	0	0	0	1	0	0	0	0	0		1	0	0	0	0	0	0			#NULL!		1	1	2	2	999.0	3	1	999.0	1	adeoyo	1	1	999.0	0	999.0		1	#NULL!
1702	2	2	21	1	2	2	business man	5	adeoyo	#NULL!	0	0	0	1	0	0	0	0	0		1	0	0	0	0	0	0			#NULL!		1	1	2	2	999.0	3	1	999.0	1	adeoyo	1	1	999.0	0	999.0		1	#NULL!
1097	3	1	21	2	4	1	publuc servant	2	FCE obudu	#NULL!	0	0	0	0	1	0	0	0	0		0	1	0	0	0	0	0		prayer to God from	#NULL!		1	4	2	3	999.0	3	4	999.0	1	secret heart hospital	2	1	999.0	0	amatdpm	malaria	1	1
1455	3	2	21	1	4	1	trader	5	obudu mkt	#NULL!	0	0	0	1	0	0	1	0	0		1	0	0	0	1	0	0			#NULL!	financial problem	0	3	3	4	not all medicine are there	3	4	999.0	1	sacred heart hospital	2	2	my uncle	1	amoxin PCM, liprotab and wepper	malaria and typhoid	1	0
1554	1	2	21	2	2	1	Trader	5		#NULL!	0	1	0	1	#NULL!	#NULL!	#NULL!	#NULL!	#NULL!		1	0	1	1	1	1	0			#NULL!		0	1	3	1	Highly Available	4	1	Patient's Recovery	0	999.0	1	1	999.0	0	Emal	Malaria	1	0
1116	3	2	21	1	3	1	security personel	12	obudu	35000	1	0	0	0	1	0	0	1	0		0	0	0	0	1	0	0			#NULL!	lack of finance	1	3	1	4	it is good	3	2	it is facilitate the process	0	999.0	999	2	999.0	0	ibu-protain, act drugs	malaria/typhoid	1	0
1413	3	2	21	1	3	1	security personel	12	obudu	35000	1	0	0	0	1	0	0	0	0		1	0	0	0	1	0	0			#NULL!	financial problem	0	3	3	999	some drugs are there	3	4	999.0	1	999.0	2	2	999.0	1	many	for patient in the hospit	1	1
612	2	2	21	1	2	1	civil servant	2	uch	#NULL!	0	0	1	0	0	0	0	0	0		0	1	0	0	0	0	0			#NULL!		1	1	3	2	999.0	3	1	999.0	0	999.0	1	2	999.0	0	paediatric suspenssion, flagy	purgging	1	1
623	2	2	21	1	2	2	traditional healer	11	adeoyo	#NULL!	0	0	0	1	0	0	0	0	0		1	0	0	0	0	0	0			#NULL!		1	1	3	4	999.0	3	4	999.0	1	uch	1	1	999.0	0	vitamine b, vesoprin,	eye problem	1	1
988	2	2	22	1	2	2	student	3		#NULL!	0	0	0	1	1	0	0	1	0		0	1	0	0	0	0	0			#NULL!		1	2	2	999	999.0	1	999	999.0	1	999.0	1	1	999.0	999	ciprotab, tetancyline	anti-biotic	999	#NULL!
1705	2	1	22	1	4	2		999		#NULL!	0	0	0	1	0	0	0	0	0		0	1	0	0	0	0	0			#NULL!		1	1	2	4	999.0	3	1	999.0	0	999.0	2	2	granny	1	duretic satchet asprin tab	no idea	999	1
811	2	2	22	1	4	2	student	3		#NULL!	1	0	0	1	1	0	0	1	1		1	1	0	0	0	0	0			#NULL!		999	1	2	3	999.0	3	999	999.0	999	999.0	999	999	999.0	999	predorisom	kidey	999	#NULL!
354	2	1	22	1	2	2	mechanic	4	eleyele	#NULL!	1	1	0	1	0	1	0	0	0		1	1	0	0	0	0	0			#NULL!		1	2	3	2	999.0	999	1	999.0	0	999.0	999	2	999.0	0	tarivd tablet		999	1
389	2	2	22	1	3	1	student	3		#NULL!	0	0	0	1	1	0	0	1	0		0	1	0	0	0	0	0		my sister atends t	#NULL!		1	2	2	4	it is very poor	1	3	999.0	1	UCH	1	2	mum	999	999.0	cancer	3	0
1162	3	2	22	1	2	1	applicant	9		#NULL!	0	0	0	1	0	0	0	0	0		1	0	0	0	0	0	0		northing	#NULL!		0	1	2	4	999.0	3	4	good	1	999.0	2	1	999.0	0	annifed, PCM	cough and fever	3	1
1464	3	2	22	1	3	1	civil servant	2	lga	50000	1	0	0	1	1	0	0	0	0		1	0	0	0	0	0	0			#NULL!		1	4	2	3	the medicine in govt. hospital are in low standard	3	2	the medicine are effective	1	999.0	2	1	999.0	0	annifed, PCM	cough and fever	3	1
878	2	2	22	1	3	2	student	3		#NULL!	0	0	0	0	1	0	0	1	0		0	1	0	0	0	0	0			#NULL!		1	2	999	999	999.0	999	999	999.0	1	999.0	2	1	999.0	0	anti malaria drug	malaria	3	1
343	2	1	22	1	2	1	electronic engneer	4	awesome God electr	#NULL!	1	1	0	1	1	0	0	1	0		1	1	0	0	1	0	0			#NULL!		0	2	1	1	999.0	1	999	999.0	1	ayo	2	1	999.0	0	benylin expectorant	cough	3	0
710	2	2	22	1	3	1	student	3		#NULL!	0	0	0	1	1	0	0	1	0		0	1	0	0	0	0	0			#NULL!		1	2	2	3	good and need more improvement	4	4	999.0	1	ibadan central hospital	1	1	999.0	0	gestid		3	#NULL!
316	2	1	22	1	2	2	student	3		#NULL!	0	0	0	1	1	0	0	1	0		1	0	0	0	0	0	0			#NULL!		1	4	1	4	999.0	3	4	999.0	1	uch	1	1	999.0	0	jawasil, atansil suspension	ulser	3	#NULL!
543	2	2	22	1	3	2	student	3		#NULL!	0	0	0	0	1	0	0	1	0		0	1	0	0	0	0	0			#NULL!		1	4	999	999	999.0	999	4	999.0	1	ayo	2	2	father	0	vitolin inhala	astma	3	0
849	2	2	22	2	4	1	trading	5		#NULL!	1	1	0	1	0	0	0	0	0		1	0	0	0	0	0	0			#NULL!		1	1	3	3	999.0	4	4	999.0	1	adeoyo	1	1	999.0	0	yeast	eye	3	#NULL!
1144	3	2	22	1	3	1	applicant	9		#NULL!	0	0	0	1	0	0	0	0	0		1	0	0	0	0	0	0		nothing	#NULL!		0	1	2	1	999.0	3	4	fine	0	999.0	1	1	999.0	0	999.0	stomach pain	2	0
1269	3	1	22	1	3	1	student	3		#NULL!	0	0	0	1	0	0	0	1	0		1	1	0	0	1	0	0			#NULL!		1	1	2	3	low price	3	4	they treat but God heals	0	999.0	1	1	999.0	0	999.0		2	0
447	2	2	22	1	3	2	trader	5	iwo road	#NULL!	0	0	0	1	1	0	0	0	1		1	1	0	0	0	0	0			#NULL!		1	4	2	4	the govt. hospital don't usually have enough drugs	3	4	999.0	1	999.0	999	1	999.0	0	acneaway	rashes	2	#NULL!
1374	3	1	22	1	3	1	civil servant	2	lga	50000	1	0	0	1	0	0	0	1	0		0	0	0	0	0	0	0			#NULL!	lack of money to go to the hospital	1	3	3	2	999.0	4	1	999.0	0	999.0	999	1	999.0	0	am here to dress my wound	accident	2	0
1365	3	1	22	1	3	1	business/farmer	5	no.6 ezeama street, obudu	#NULL!	1	1	0	1	1	0	0	0	0	PHC	1	1	0	0	0	0	0			#NULL!		1	2	1	4	999.0	3	4	999.0	0	999.0	999	1	999.0	0	anderew liver salt	stomach pain	2	0
793	2	1	22	1	3	2	student	3		#NULL!	1	0	0	1	1	0	0	1	0		1	0	0	0	1	0	0			#NULL!		1	2	2	4	999.0	1	2	999.0	0	999.0	999	2	999.0	0	ciklvite; trmadol; malaria		2	#NULL!
403	2	2	22	1	4	1	copper	3		20000	0	0	0	0	1	1	0	1	0		0	1	0	0	0	0	0			#NULL!		1	2	2	4	999.0	1	2	999.0	0	999.0	999	2	999.0	0	ciklvite; trmadol; malaria		2	#NULL!
246	1	1	22	1	2	1	Student	3		#NULL!	0	1	#NULL!	1	#NULL!	#NULL!	#NULL!	#NULL!	#NULL!		0	0	0	0	0	0	0			#NULL!		1	2	1	1	Poor	1	2	Patient's Recovery	0	999.0	1	999	999.0	0	Coartem	Malaria	2	1
1363	3	1	22	1	4	1	student	3	FCE	#NULL!	0	0	0	0	0	0	0	0	0		1	0	0	0	0	0	0			#NULL!		1	1	3	4	they shd make professional drugs	4	2	it protect sickness	0	999.0	999	1	999.0	0	first aid treatment	accident	2	1
1400	3	1	22	1	4	1	police	2	ikom divi. police headquater	#NULL!	0	0	0	1	1	0	0	1	0		1	0	0	0	1	0	0			#NULL!	availability of drugs	0	3	1	4	govt. shd provide drugs of high quality	1	2	999.0	0	999.0	1	1	999.0	0	i don't know the name	stomach pai	2	0
1375	3	1	22	1	3	1	student	3		#NULL!	0	0	0	1	0	0	0	0	0	PHC	0	1	0	0	0	0	0			#NULL!	low cost	1	3	3	3	the work	4	4	sound health	0	999.0	999	1	999.0	0	i told the chemist man my problem	body pain	2	0
1368	3	1	22	1	4	1	civil servant	2	local govt	65000	1	0	0	1	1	0	0	0	0		1	1	0	0	0	0	0		i do apply for first aids	#NULL!		1	4	2	4	high standard	3	2	999.0	0	999.0	2	1	999.0	0	ibropain	body pain	2	0
411	2	1	22	1	2	1	student	3		#NULL!	0	0	0	0	0	0	1	0	0		0	1	0	0	0	0	0			#NULL!		1	2	3	3	999.0	4	2	999.0	0	999.0	999	1	999.0	0	ibupain		2	#NULL!
1127	3	1	22	1	2	1	motorbike rider	8		5000	0	0	0	1	1	0	0	1	0		1	1	0	0	1	0	0			#NULL!		1	4	1	1	medicine are not usually available	2	2	it helps in announcing the hospital name	0	999.0	999	1	999.0	0	metro and bosckpan	stomach ache	2	0
972	2	2	22	1	4	1	marketing	2	fidson health care	30000	1	1	0	1	0	0	0	0	0		1	0	0	0	0	0	0			#NULL!		1	2	2	4	999.0	3	2	999.0	0	999.0	999	2	family	999	monomin blood tonic		2	#NULL!
1453	3	1	22	1	3	1	student	3		7500	0	0	0	1	0	0	1	0	0		0	1	0	0	1	0	0			#NULL!	poverty	0	3	3	1	999.0	3	2	999.0	0	999.0	1	2	my son	0	omeprazol and jawlus	stomach ulcer	2	0
1077	3	2	22	1	3	1	civil servant	2	lga	50000	1	0	0	1	0	0	0	0	0		1	1	0	0	0	0	0			#NULL!		1	1	1	4	very good	3	4	999.0	0	999.0	1	1	999.0	1	PCM	headache	2	0
508	2	2	22	1	2	1	apprentice	3	tailoring	#NULL!	0	0	0	1	0	0	0	0	0		1	0	0	0	0	0	0			#NULL!		1	2	2	3	999.0	5	2	999.0	0	999.0	999	1	999.0	0	tribact cream		2	#NULL!
511	2	1	22	1	3	1	student	3		#NULL!	0	0	0	1	1	0	0	1	0		1	0	0	0	1	0	0			#NULL!		0	4	999	999	999.0	999	999	999.0	0	999.0	999	1	999.0	0	yoyo bitter	pile	2	#NULL!
698	2	1	22	1	3	2	student	3		#NULL!	0	0	1	0	0	0	0	0	0		1	0	0	0	0	0	0			#NULL!		1	4	2	4	999.0	3	4	999.0	1	st hospital beside	2	2	999.0	1	arfymin liquid	leg problem	1	1
1424	3	1	22	1	2	1	motorbike rider	8		5000	0	0	0	1	1	0	0	0	0		1	0	0	0	0	0	0		nothing	#NULL!	nothing	1	1	3	2	available	3	1	very good	0	private	2	1	999.0	1	arithemeritic	hypertension	1	1
1465	3	2	22	1	3	1	student	3		#NULL!	0	0	0	1	1	1	0	1	0		1	1	0	0	0	0	0			#NULL!		1	1	2	4	it should be improved	3	4	not too good	1	999.0	2	1	999.0	1	asprin	body pain	1	1
637	2	2	22	1	4	1	marketing	2	fidson health care	30000	1	1	0	1	0	0	0	0	0		1	0	0	0	0	0	0			#NULL!		1	1	3	4	999.0	3	4	999.0	1	adeoyo	1	2	daddy	0	carvedilot	eye	1	1
973	2	1	22	1	2	2	student	3	uch	#NULL!	0	0	0	1	1	0	0	0	0		1	1	0	0	0	0	0			#NULL!		1	2	2	4	999.0	3	4	999.0	1	ibadan central hospital	2	1	999.0	0	gestid	stomach pain	1	#NULL!
653	2	2	22	1	2	2	student	3		#NULL!	0	0	0	1	1	0	0	1	0		0	1	0	0	0	0	0			#NULL!		1	1	3	4	999.0	999	4	999.0	1	uch	1	1	999.0	0	impramine 25mg	rashes	1	1
638	2	1	22	1	2	2	student	3	uch	#NULL!	0	0	0	1	1	0	0	0	0		1	1	0	0	0	0	0			#NULL!		1	2	2	1	999.0	3	4	999.0	1	999.0	1	1	999.0	0	infeclin, dexcel20, retard diabatin	vaso pain, working for ha	1	#NULL!
497	2	2	22	1	3	2	student	3		#NULL!	0	0	#NULL!	#NULL!	#NULL!	#NULL!	#NULL!	#NULL!	#NULL!		0	0	0	0	0	0	0			#NULL!		999	999	999	999	999.0	1	2	999.0	0	molly hospital	2	999	999.0	999	jawadox and forticap	antibiotic and blood toni	1	#NULL!
680	2	1	22	1	3	1	student	3		#NULL!	0	0	0	0	1	0	0	1	0		1	0	0	0	0	0	0			#NULL!		1	2	1	4	999.0	999	999	999.0	1	molly hospital	2	1	999.0	0	lumartem	malaria	1	1
1068	3	1	22	1	3	1	business/farmer	5	no.6 ezeama street, obudu	#NULL!	1	1	0	0	1	0	0	1	0		0	1	0	0	0	0	0			#NULL!		1	2	1	4	govt. shd look into health sector	1	2	lack of prescribed drugs	1	private	2	1	999.0	0	lumatem	malaria	1	1
1078	3	2	22	1	3	1	student	3		#NULL!	0	0	0	0	0	0	0	1	0		1	0	0	0	0	0	0			#NULL!		1	1	1	4	devpt. in the govt	3	4	it reduces the sickness	0	999.0	999	2	999.0	0	malazil, CM	malaria	1	1
1454	3	1	22	1	3	1	business/farmer	5	no.6 ezeama street, obudu	25000	0	0	0	1	0	0	1	0	0		1	0	0	0	1	0	0			#NULL!	financial problem	0	3	3	999	some drugs are there	3	4	999.0	1	999.0	2	2	999.0	1	many	for patient in the hospit	1	1
311	2	2	22	2	3	1	Student	3		#NULL!	0	0	0	1	1	0	0	1	1		1	1	0	0	1	0	0			#NULL!		1	4	1	1	999.0	3	3	999.0	1	adeoyo	1	1	999.0	999	menthyso chamycof 300mg moveon gel		1	0
73	1	2	22	1	4	1	Nurse	2	UNTH	80000	1	1	#NULL!	1	0	#NULL!	#NULL!	#NULL!	#NULL!		1	0	0	0	0	0	0		Self medication	#NULL!	No other means	1	1	3	3	Moderately Availab	4	1	Patient's Recovery	1	UNTH	1	1	999.0	0	Normaquine	Malaria	1	0
160	1	2	22	1	4	1	Nurse	2	UNTH	80000	1	1	#NULL!	1	0	#NULL!	#NULL!	#NULL!	#NULL!		1	0	0	0	0	0	0		Self medication	#NULL!	No other means	1	1	3	3	Moderately Availab	4	1	Patient's Recovery	1	UNTH	1	1	999.0	0	Normaquine	Malaria	1	0
195	1	2	22	1	4	1	Nurse	2	UNTH	80000	1	1	#NULL!	1	0	#NULL!	#NULL!	#NULL!	#NULL!		1	0	0	0	0	0	0		Self medication	#NULL!	No other means	1	1	3	3	Moderately Availab	4	1	Patient's Recovery	1	UNTH	1	1	999.0	0	Normaquine	Malaria	1	0
202	1	2	22	1	4	1	Nurse	2	UNTH	80000	1	1	#NULL!	1	0	#NULL!	#NULL!	#NULL!	#NULL!		1	0	0	0	0	0	0		Self medication	#NULL!	No other means	1	1	3	3	Moderately Availab	4	1	Patient's Recovery	1	UNTH	1	1	999.0	0	Normaquine	Malaria	1	0
1067	3	1	22	1	3	1	student	3		#NULL!	0	0	0	1	0	0	0	0	0		0	1	0	0	0	0	0			#NULL!		1	2	1	4	govt. shd look into health sector	1	2	lack of prescribed drugs	1	govt.	1	1	999.0	0	PCM	headache	1	0
1002	2	1	23	1	4	1	student	3	uch	#NULL!	0	0	0	1	0	0	0	0	0		0	1	0	0	0	0	0			#NULL!		1	2	2	4	999.0	4	4	999.0	999	999.0	999	999	999.0	999	999.0		999	#NULL!
692	2	2	23	1	3	1		999		#NULL!	1	0	0	0	1	0	0	0	0		0	1	0	0	0	0	0			#NULL!		999	1	2	3	999.0	3	999	999.0	999	999.0	999	999	999.0	999	predorisom	kidey	999	#NULL!
1353	3	2	23	1	4	1	teacher	2	FCE obudu	40000	0	0	0	0	0	0	0	1	0		1	0	0	0	0	0	0		we use native herbs	#NULL!	some added native herbs	1	1	3	3	it is a standard one	4	4	when the medicine is very effective in human body	1	obudu clinic	2	2	my son	1	chloroquine and maloxine	fever	3	1
1709	2	1	23	1	4	1	student	3	the polytechnic ibadan	#NULL!	0	0	0	1	0	0	0	0	0		0	1	0	0	0	1	0			#NULL!		1	2	2	3	good and need more improvement	4	4	999.0	1	ibadan central hospital	1	1	999.0	0	gestid		3	1
965	2	1	23	1	4	2	student	3	the polytechnic ibadan	#NULL!	0	0	0	1	1	0	0	0	0		0	1	0	0	0	0	0			#NULL!		1	2	2	3	good and need more improvement	4	4	999.0	1	ibadan central hospital	1	1	999.0	0	gestid		3	#NULL!
499	2	2	23	1	3	2	student	3		#NULL!	0	0	0	1	1	0	0	1	0		0	1	0	0	0	0	0			#NULL!		1	2	2	4	999.0	4	4	999.0	1	molly hospital	2	2	mother	0	lonart	malaria	3	#NULL!
1066	3	1	23	1	4	1	student	3	FCE	#NULL!	0	0	0	0	0	0	0	1	0		0	1	0	0	1	0	0		lack of money	#NULL!		0	1	3	3	you will buy drugs outside	1	4	very poor	0	999.0	2	1	999.0	0	PCM	fever	3	1
1096	3	1	23	1	4	1	civil servant	2	ministry of defence	#NULL!	1	0	0	1	1	0	0	1	0		0	1	0	0	0	0	0			#NULL!		1	2	1	3	good but not enough	3	4	average	0	funtain hospital	2	1	999.0	0	PCM and other drugs	headache	3	1
1389	3	2	23	1	4	1	teacher	2	mary hill sec sch, yala	20000	0	0	0	1	1	0	0	1	0		0	0	0	0	1	0	0			#NULL!	anybody has the choice	0	3	3	2	good medicine	3	2	standard	0	funtain hospital	2	1	999.0	0	PCM and other drugs	headache	3	1
1452	3	1	23	1	4	1	student	3	FCE	#NULL!	0	0	0	1	0	0	0	0	0		0	0	0	0	1	0	0		i usually apply for first aids	#NULL!	when the ilness is not serious	1	1	3	4	high standard	3	2	999.0	0	999.0	1	1	999.0	0	999.0	stomach pain	2	0
1392	3	2	23	2	4	1	nurse	2	general hospital ogoja	55000	1	0	0	1	0	0	0	1	0		0	0	0	0	1	0	0			#NULL!	it is cheap	0	3	3	4	some medicine will not be there	3	3	good standard	0	999.0	999	1	999.0	0	act and p-alaxin	malaria	2	0
1393	3	1	23	2	4	1	civil servant	2	ministry of defence	#NULL!	1	0	0	1	1	0	0	1	0		1	1	0	0	0	0	0			#NULL!		1	1	3	3	are not expired once	3	4	they are professionals	0	999.0	999	1	999.0	0	ampiclux and vitamine c	accident	2	0
1361	3	1	23	1	4	1	applicant	9	obudu	#NULL!	0	0	0	1	1	0	0	0	0	PHC	0	1	0	0	0	0	0			#NULL!	there is fastest one than the govt, hospital	1	3	2	3	at times security of drugs	4	2	there treatment are same	0	999.0	999	1	999.0	0	asprin, PCM mixagrip	fever	2	0
566	2	1	23	1	4	1	student	3	uch	#NULL!	0	0	0	1	0	0	0	0	0		0	1	0	0	0	0	0			#NULL!		1	4	2	4	999.0	1	4	999.0	1	uch	1	2	grany	1	cenox		2	1
1481	3	2	23	2	4	1	nurse	2	general hospital ogoja	55000	0	0	0	1	1	0	0	0	0		0	1	0	0	0	0	0			#NULL!		1	1	2	4	999.0	3	2	999.0	0	999.0	999	1	999.0	0	folic acid, b.complex, PCM	malaria	2	0
374	2	1	23	1	3	2	fashion designer	4	tesking ground	20000	0	0	0	1	1	0	0	1	0		1	1	0	0	0	0	0			#NULL!		1	2	1	4	lack of medicine	5	4	999.0	0	Ibadan north east LG health care	1	1	999.0	0	lumartem	malaria	2	1
630	2	1	23	1	4	2	student	3	the polytechnic ibadan	#NULL!	0	0	0	1	1	0	0	0	0		0	1	0	0	0	0	0			#NULL!		1	1	3	3	999.0	4	4	999.0	0	999.0	999	2	child	0	M&B PCM and vitacee		2	#NULL!
1352	3	2	23	1	3	1	waitress	5	ctirigta louge	25000	1	0	0	1	1	0	0	1	0		1	1	0	0	0	0	0			#NULL!		1	1	3	3	are not expired once	3	4	they are professionals	0	999.0	999	1	999.0	0	metro and bosckpan	stomach ache	2	0
938	2	2	23	2	2	1	trader	5		10000	0	0	0	0	1	0	0	0	0		0	1	0	0	0	0	0			#NULL!		1	2	2	4	999.0	3	2	999.0	0	999.0	999	2	family	999	monomin blood tonic		2	#NULL!
1682	2	2	23	2	2	1	business man	5		10000	0	0	0	0	1	0	0	0	0		0	1	0	0	0	0	0			#NULL!		1	2	2	4	999.0	3	2	999.0	0	999.0	999	2	family	999	monomin blood tonic		2	#NULL!
901	2	1	23	1	4	1	student	3	uch	#NULL!	0	0	0	1	0	0	0	0	0		0	1	0	0	0	0	0			#NULL!		1	2	2	4	999.0	3	999	999.0	0	999.0	999	1	999.0	0	PCM	headhache	2	#NULL!
1367	3	1	23	1	4	1		999		#NULL!	0	0	0	1	0	0	0	1	0		0	0	0	0	1	0	0		i simple apply for first aids	#NULL!	they give quality treatement	1	4	3	4	the medicine are of high quality	4	2	999.0	0	999.0	1	1	999.0	0	PCM	headache	2	0
1421	3	1	23	1	4	1	student	3		10000	0	0	0	1	1	0	0	0	0		1	1	1	0	1	0	0			#NULL!		1	4	2	4	few medicines are available and is for minor illness	1	4	no enhancement	0	999.0	999	2	999.0	0	syrups	fever and malaria	2	0
380	2	2	23	1	4	1	copper	3	public school	#NULL!	0	0	0	1	1	0	0	0	0		0	0	0	0	1	0	0			#NULL!		1	2	2	2	999.0	3	2	999.0	0	999.0	999	1	999.0	1	999.0		1	1
750	2	1	23	1	3	1	teaching	2	new fidelity nus and pry sch	7000	0	0	0	0	1	0	0	0	0		0	1	0	0	0	0	0			#NULL!		1	4	2	4	999.0	3	4	999.0	1	st hospital beside	2	2	999.0	1	arfymin liquid	leg problem	1	1
1380	3	2	23	1	2	1	teaching	2	FCE obudu	#NULL!	0	0	0	1	1	1	0	1	0		1	1	0	0	0	0	0			#NULL!		1	1	2	4	it should be improved	3	4	not too good	1	999.0	2	1	999.0	1	asprin	body pain	1	1
719	2	1	23	1	3	1	student	3		#NULL!	0	0	0	1	1	0	0	1	0		1	0	0	0	1	0	0			#NULL!		1	1	3	4	999.0	3	4	999.0	1	adeoyo	1	2	daddy	0	carvedilot	eye	1	1
1574	1	1	23	2	2	1	Trader	5	Market	#NULL!	1	1	#NULL!	1	0	#NULL!	#NULL!	#NULL!	#NULL!		1	1	1	1	1	1	0			#NULL!		1	1	2	2	Moderately Availab	4	2	Patient's Recovery	1	Poly Clinic	1	1	999.0	0	Emal	Malaria	1	0
1328	3	1	23	1	3	1	student	3		10000	1	0	0	1	0	0	0	0	0		1	0	0	0	0	0	0			#NULL!		1	1	3	2	good	4	1	they are currently good	1	govt. hospital	1	1	999.0	1	gestid	osal	1	0
707	2	1	23	1	3	1	photographa	5		#NULL!	0	0	0	0	1	0	0	0	0		0	0	0	0	1	0	0			#NULL!		1	1	2	3	999.0	3	3	999.0	1	anuoluwa gbagi ibadan	2	1	999.0	0	haicneal lotion	rashes	1	1
603	2	2	23	2	2	1	trader	5		10000	0	0	0	0	1	0	0	0	0		0	1	0	0	0	0	0			#NULL!		1	2	2	1	999.0	3	4	999.0	1	999.0	1	1	999.0	0	infeclin, dexcel20, retard diabatin	vaso pain, working for ha	1	#NULL!
1095	3	2	23	2	4	1	nurse	2	general hospital ogoja	55000	1	0	0	1	0	0	0	0	0		1	0	0	0	0	0	0			#NULL!		0	4	1	4	non availability of drugs	3	2	999.0	1	private	2	1	999.0	0	lumatem	malaria	1	1
1258	3	1	23	2	2	1	mechanic	4	akorshi bendi	#NULL!	0	0	0	0	0	0	0	1	0		0	0	0	0	1	0	0			#NULL!	it is cheap	1	3	3	4	some medicine will not be there	3	4	they nave nafdarc registration number	1	private	2	1	999.0	0	lumatem	malaria	1	1
1482	3	1	23	1	4	1	civil servant	2	ministry of defence	#NULL!	0	0	0	1	0	0	0	0	0		1	0	0	0	1	0	0			#NULL!		0	1	1	3	good quality	3	2	good guality	1	government	1	1	999.0	1	necotine	fever	1	0
1124	3	1	23	1	4	1	student	3		#NULL!	0	0	0	1	1	0	0	1	0		1	0	0	0	0	0	0			#NULL!		1	1	3	2	authentic	3	4	render and protect life	1	obudu clinic	2	1	999.0	0	tramadol	body pain	1	1
893	2	2	24	1	2	2	fashion designer	4		#NULL!	1	1	0	1	1	0	0	1	0		0	0	0	0	0	0	0			#NULL!		1	1	2	4	999.0	3	1	999.0	0	999.0	2	2	granny	1	duretic satchet asprin tab	no idea	999	1
1337	3	2	24	1	3	1	trader	5	ikom lga	#NULL!	1	0	0	1	1	0	0	0	0		1	0	0	0	0	0	0			#NULL!		1	4	2	3	the medicine in govt. hospital are in low standard	3	2	the medicine are effective	1	999.0	2	1	999.0	0	annifed, PCM	cough and fever	3	1
779	2	1	24	1	3	2	student	3		#NULL!	0	0	0	1	1	0	0	1	0		0	1	0	0	0	0	0			#NULL!		1	2	2	4	999.0	3	2	999.0	1	molly hospital	1	1	999.0	0	well man	pain	3	#NULL!
813	2	2	24	1	4	1	student	3		#NULL!	0	0	0	1	0	0	0	0	0		1	0	0	0	0	0	0			#NULL!		1	2	2	4	999.0	3	2	999.0	1	molly hospital	1	1	999.0	0	well man	pain	3	#NULL!
694	2	2	24	1	5	1		999		#NULL!	0	0	0	1	0	0	0	0	0		1	0	0	0	0	0	0			#NULL!		1	2	2	4	999.0	3	2	999.0	1	molly hospital	1	1	999.0	0	well man	pain	3	#NULL!
1232	3	2	24	2	3	1	teaching	2	source of knowledge nusry and	#NULL!	0	0	0	1	0	0	0	1	0		1	1	0	0	1	1	0			#NULL!		1	2	3	3	999.0	3	2	999.0	0	999.0	999	1	999.0	0	999.0	catarrh and cold	2	0
1354	3	1	24	1	4	1	student/farmer	3		10000	0	0	0	1	0	0	0	0	0		1	0	0	0	0	0	0			#NULL!		1	2	2	1	most of the medicine ar not found here	3	2	average	0	999.0	999	1	999.0	0	999.0	head ache and carrtha	2	0
1411	3	1	24	2	4	1	student	3		10000	0	0	0	0	1	0	0	0	0		0	0	0	0	1	0	0		i usually apply for first aids	#NULL!	when the ilness is not serious	1	1	3	4	high standard	3	2	999.0	0	999.0	1	1	999.0	0	999.0	stomach pain	2	0
1198	3	2	24	1	2	1	student	3		#NULL!	0	0	0	1	1	1	0	0	0		1	1	1	0	0	0	0			#NULL!		1	2	1	3	others powerful while others not powerful	3	4	most pple prefer going to private hospital	0	999.0	1	1	999.0	0	999.0	stomach	2	0
1548	1	2	24	2	3	1	Civil Servant	2		75000	0	0	0	1	#NULL!	0	#NULL!	#NULL!	#NULL!		0	1	1	1	1	1	0			#NULL!		0	1	1	2	999.0	3	2	Quality Control	999	999.0	999	999	999.0	1	999.0		2	0
1614	1	2	24	2	3	1	Civil Servant	2		75000	0	0	0	1	#NULL!	0	#NULL!	#NULL!	#NULL!		0	1	1	0	0	0	0			#NULL!		0	1	1	2	999.0	3	2	Quality Control	999	999.0	999	999	999.0	1	999.0		2	0
1651	1	2	24	2	3	1	Civil Servant	2		75000	0	0	0	1	#NULL!	0	0	0	0		0	1	1	0	0	0	0			#NULL!		0	1	1	2	999.0	3	2	Quality Control	999	999.0	999	999	999.0	1	999.0		2	0
1438	3	1	24	1	2	1	sales boy	12	oando filling station	12000	0	0	0	1	1	1	0	0	0		1	0	0	0	0	0	0			#NULL!		1	1	3	3	they are approved by doctor	4	4	999.0	1	govt. hospital	1	1	999.0	0	emzor PCM and flagy	body api	2	0
1141	3	1	24	1	2	1	sales boy	12	oando filling station	12000	0	0	0	1	1	1	0	1	0		1	1	0	0	1	0	0			#NULL!		1	3	2	4	few medicine are available	1	4	reduces the rate at which patient go in for treatement	0	999.0	999	1	999.0	0	first aid PCM and vitamine c	accident victim	2	0
1562	1	2	24	2	4	1	Trader	5		#NULL!	0	0	0	1	0	#NULL!	#NULL!	1	#NULL!		0	1	0	1	1	1	0			#NULL!		1	2	3	3	Highly Available	3	2	Patient's Recovery	1	999.0	1	2	999.0	0	Flagyl	Infection	2	0
1270	3	1	24	1	3	1	teacher	2		#NULL!	0	1	0	1	0	0	0	1	0		1	0	0	0	1	0	0			#NULL!	availability of drugs	0	3	1	4	govt. shd provide drugs of high quality	1	2	999.0	0	999.0	1	1	999.0	0	i don't know the name	stomach pai	2	0
1280	3	2	24	1	3	1	student	3		#NULL!	0	0	0	1	0	0	0	0	0		1	1	0	0	0	0	0		i do apply for first aids	#NULL!		1	4	2	4	high standard	3	2	999.0	0	999.0	2	1	999.0	0	ibropain	body pain	2	0
1410	3	1	24	2	3	1	student	3		10000	0	0	0	1	1	0	0	0	0		1	1	0	0	0	0	0		i do apply for first aids	#NULL!		1	4	2	4	high standard	3	2	999.0	0	999.0	2	1	999.0	0	ibropain	body pain	2	0
1450	3	1	24	1	4	1	applicant	9	obudu	#NULL!	0	0	0	0	0	0	0	1	0		0	0	0	0	1	0	0		i simple apply for first aids	#NULL!	they give quality treatement	1	4	3	4	the medicine are of high quality	4	2	999.0	0	999.0	1	1	999.0	0	PCM	headache	2	0
1276	3	1	24	1	3	1	applicant	9		#NULL!	0	0	0	1	0	0	0	0	0		1	1	0	0	1	0	0			#NULL!		1	1	2	3	we need more equipment	3	4	it heal our sickness and make us strong	0	999.0	999	1	999.0	0	PCM, mixagrip vitamine c	fever	2	0
1205	3	1	24	1	2	1	student	3	bsu	#NULL!	0	0	0	1	0	0	0	0	0		1	0	0	0	0	0	0		pry for healing	#NULL!	fith in GOD	1	1	2	4	some not availabl	3	4	find	0	999.0	999	1	999.0	0	tenderin and ampclox	accident	2	0
558	2	2	24	1	2	2	fashion designer	4		#NULL!	1	1	0	1	1	0	0	1	0		0	0	0	0	0	0	0			#NULL!		0	4	1	4	999.0	1	3	999.0	0	999.0	999	2	son	0	tonic	blood	2	#NULL!
1545	1	2	24	2	4	1	Civil Servant	2		70000	0	0	0	1	0	0	0	1	1		1	1	1	1	1	1	0			#NULL!		0	1	2	2	Moderately Availab	3	2	Patient's Recovery	1	999.0	1	2	999.0	0	999.0		1	0
1611	1	2	24	2	4	1	Civil Servant	2		70000	0	0	0	1	0	0	0	1	1		1	1	1	1	1	1	0			#NULL!		0	1	2	2	Moderately Availab	3	2	Patient's Recovery	1	999.0	1	2	999.0	0	999.0		1	0
1648	1	2	24	2	4	1	Civil Servant	2		70000	0	0	0	1	0	0	0	1	1		1	1	1	1	1	1	0			#NULL!		0	1	2	2	Moderately Availab	3	2	Patient's Recovery	1	999.0	1	2	999.0	0	999.0		1	0
442	2	2	24	1	4	1	busness	5		40000	0	0	0	1	0	0	0	0	0		1	0	0	0	0	0	0			#NULL!		1	1	2	4	999.0	3	4	999.0	1	999.0	1	2	FATHER	0	999.0		1	#NULL!
1113	3	1	24	1	3	1	student	3		#NULL!	0	0	0	1	1	0	0	1	0		1	1	0	0	1	0	0		i will use heabs	#NULL!	low standard of leaving	0	4	2	4	the medicine available are reare and average standard	3	4	it enhance effective quality of care and health service	1	999.0	2	1	999.0	1	asprin	body pain	1	1
379	2	2	24	2	3	2	caterer	5	alakia	20000	1	1	0	1	0	0	0	0	0		1	0	0	0	0	0	0			#NULL!		1	4	2	4	999.0	3	2	999.0	1	oluyoro	2	2	999.0	0	ciprotab		1	#NULL!
1246	3	2	24	2	4	1	farming	13	AYA abuja	15000	0	0	0	1	0	0	0	0	0		0	0	0	0	0	1	0			#NULL!	the cost is less	1	3	3	2	999.0	2	4	999.0	1	obudu clinic	1	1	999.0	0	coathem, lumathem and blood capsul	malaria and typhoid	1	1
826	2	1	24	1	3	2	student	3		#NULL!	0	0	0	1	1	0	0	0	0		1	1	0	0	0	0	0			#NULL!		1	1	2	3	999.0	3	3	999.0	1	anuoluwa gbagi ibadan	2	1	999.0	0	haicneal lotion	rashes	1	1
1064	3	1	24	1	4	1	applicant	9	obudu	#NULL!	0	0	0	0	1	0	0	0	0		0	1	0	0	0	0	0			#NULL!		1	4	1	4	999.0	1	4	999.0	1	private	2	1	999.0	0	lumatem	malaria	1	1
38	1	2	24	1	4	1	Student	3		#NULL!	0	0	0	#NULL!	#NULL!	#NULL!	#NULL!	#NULL!	#NULL!		1	0	0	0	0	0	0		Private Hospital	#NULL!	Better care	1	2	1	1	Poor	1	2	999.0	0	999.0	2	1	999.0	0	Malaria drug	Malaria	1	1
188	1	2	24	1	4	1	Student	3		#NULL!	0	0	0	#NULL!	#NULL!	#NULL!	#NULL!	#NULL!	#NULL!		1	0	0	0	0	0	0		Private Hospital	#NULL!	Better care	1	2	1	1	Poor	1	2	999.0	0	999.0	2	1	999.0	0	Malaria drug	Malaria	1	1
1662	1	2	24	1	4	1	Student	3		#NULL!	0	0	0	0	0	0	0	0	0		1	0	0	0	0	0	0		Private Hospital	#NULL!	Better care	1	2	1	1	Poor	1	2	999.0	0	999.0	2	1	999.0	0	Malaria drug	Malaria	1	1
433	2	1	24	1	3	1	business man	5	mokola	#NULL!	0	0	0	1	1	0	0	1	0		1	1	0	0	0	0	0			#NULL!		1	1	2	4	average	1	4	999.0	1	uch	1	1	999.0	0	nifalipine tab. 20mg	high blood pressure	1	0
1229	3	2	24	2	4	1	teaching	2	st peter pry school	50000	0	0	0	1	0	0	0	0	0		1	0	0	0	0	0	0			#NULL!		0	1	3	4	sometimes there are no drugs	3	4	qualify doctors prescribe drugs	1	999.0	1	1	999.0	0	PCM amoxilin and agumentin	typhod fever	1	1
1114	3	1	24	1	4	1	student	3		#NULL!	0	0	0	0	1	0	0	1	0		1	0	0	0	0	0	0		i pray for it	#NULL!		1	4	2	3	i fund most of the medicine are good enough	3	1	it cure the deseases	1	funtain clinic	2	2	my friend	0	scotytab 200, funbact, ibucap	skin infection	1	1
1381	3	1	24	1	3	1	student	3		#NULL!	0	0	0	1	0	0	0	0	0		1	0	0	0	1	0	0			#NULL!	closed	0	4	1	4	999.0	1	4	poor	1	funtain clinic	2	2	my friend	0	scotytab 200, funbact, ibucap	skin infection	1	1
68	1	2	25	1	4	1	Nurse	2	UNTH	80000	1	1	#NULL!	1	0	#NULL!	#NULL!	#NULL!	#NULL!		1	0	0	0	0	0	0		Self medication	#NULL!	No other means	1	1	3	2	Moderately Availab	4	1	Patient's Recovery	1	UNTH	1	1	999.0	0	Amodiaquine	Malaria	999	1
159	1	2	25	1	4	1	Nurse	2	UNTH	80000	1	1	#NULL!	1	0	#NULL!	#NULL!	#NULL!	#NULL!		1	0	0	0	0	0	0		Self medication	#NULL!	No other means	1	1	3	2	Moderately Availab	4	1	Patient's Recovery	1	UNTH	1	1	999.0	0	Amodiaquine	Malaria	999	1
845	2	1	25	2	4	2	business	5		#NULL!	0	0	0	1	0	0	0	0	0		0	1	0	0	0	0	0			#NULL!		999	1	2	3	999.0	3	999	999.0	999	999.0	999	999	999.0	999	predorisom	kidey	999	#NULL!
1085	3	1	25	1	4	1	student	3		#NULL!	0	0	0	1	0	0	0	0	0		1	0	0	0	0	0	0		self employer	#NULL!		0	4	3	4	poor	1	3	999.0	1	model hospital enugu	1	1	999.0	0	999.0	thyphoid fever	3	1
1490	3	1	25	1	4	1	student	3		#NULL!	0	0	0	1	1	0	0	1	0		1	0	0	0	1	0	0			#NULL!	go to the hospital	1	1	3	4	999.0	3	4	provision og good quality health care	1	model hospital enugu	1	1	999.0	0	999.0	thyphoid fever	3	1
1208	3	1	25	1	3	1	teaching	2	rcm pry school	50000	1	1	0	0	1	0	0	0	0		0	1	0	0	0	0	0			#NULL!		1	4	3	4	999.0	4	4	999.0	1	999.0	2	1	999.0	0	annifed, PCM	cough and fever	3	1
1059	3	2	25	1	3	1	trading	5	shamix venture	30000	0	0	0	0	1	0	0	0	1		0	1	1	1	0	0	0		they must treat be	#NULL!		1	2	1	4	not frequent	1	2	appropriate and avilablity	1	999.0	2	1	999.0	0	annifed, PCM	cough and fever	3	1
780	2	2	25	2	3	2	trader	5		#NULL!	0	0	0	1	1	1	0	1	0		1	0	0	0	1	0	0			#NULL!		1	2	2	3	999.0	4	4	999.0	1	ibadan central hospital	2	2	mother	0	cenox		3	#NULL!
1480	3	2	25	1	3	1	civil servant	2	ogoja lga	#NULL!	0	0	0	0	0	0	0	1	0		1	0	0	0	0	0	0		we use native herbs	#NULL!	some added native herbs	1	1	3	3	it is a standard one	4	4	when the medicine is very effective in human body	1	obudu clinic	2	2	my son	1	chloroquine and maloxine	fever	3	1
1323	3	1	25	1	3	1		999		#NULL!	0	0	0	1	1	1	0	1	0		1	0	1	0	1	0	0			#NULL!	NEAREST AND FASTER	0	1	2	4	good	3	999	fair	0	999.0	999	1	999.0	0	de-deon and engoven	for blood building	3	0
1242	3	1	25	1	3	1	applicant	9		#NULL!	1	0	0	1	0	0	0	0	0		1	0	0	0	0	0	0			#NULL!		1	1	2	3	refered to chemist	3	1	it gives us good health srvice delivery	1	govt. pry health care	1	1	999.0	0	lumatem, ciprotab and PCM	typhoid fever and malaria	3	1
1040	3	2	25	1	3	1	trader	5	ikom lga	#NULL!	1	0	0	1	1	0	0	0	0		0	0	0	0	1	0	0			#NULL!		1	2	3	4	it is experienced and some medicine are not there	4	4	999.0	0	999.0	2	1	999.0	0	PCM	fever	3	1
1093	3	2	25	1	3	1	civil servant	2	ogoja lga	#NULL!	1	0	0	1	0	0	0	0	0		0	0	1	0	0	0	0			#NULL!	it is cheaper	999	4	1	4	local govt hospital	1	4	always available	0	999.0	2	1	999.0	0	PCM	fever	3	1
1004	2	1	25	1	4	1	legal	2		#NULL!	0	0	0	1	1	0	0	1	0		1	0	0	0	0	0	0			#NULL!		1	2	3	3	999.0	4	2	999.0	0	999.0	999	2	mother	0	sivotheotamol	asthma	3	#NULL!
781	2	1	25	1	3	1	trader	5	orita challenge	#NULL!	0	0	0	1	1	1	0	1	1		1	1	0	0	1	0	0			#NULL!		1	1	3	3	999.0	4	4	999.0	1	adeoyo	1	1	999.0	0	yeast	eye	3	#NULL!
1456	3	1	25	1	4	1	civil servant	2	local govt	65000	0	0	0	1	0	0	0	1	0		0	0	0	0	0	0	0			#NULL!	lack of money to go to the hospital	1	3	3	2	999.0	4	1	999.0	0	999.0	999	1	999.0	0	am here to dress my wound	accident	2	0
1149	3	2	25	1	3	1	student	3		#NULL!	1	0	0	1	1	1	1	1	0		1	1	0	0	1	0	0			#NULL!		1	4	1	1	medicine not always available	1	3	too bad	0	999.0	999	1	999.0	0	am here to dress my wound	accident	2	0
1126	3	1	25	1	2	2	tailoring	4	audu's tailoring shop	10000	0	0	0	1	1	0	0	1	0		0	0	0	0	0	0	0			#NULL!		1	2	2	1	poor	1	3	it reduceses the number of patients in the hospital	0	999.0	999	1	999.0	0	ampiclux and vitamine c	accident	2	0
1351	3	2	25	1	4	1		999		#NULL!	1	0	0	0	1	0	0	1	0		1	1	0	0	0	0	0			#NULL!		1	1	3	3	are not expired once	3	4	they are professionals	0	999.0	999	1	999.0	0	ampiclux and vitamine c	accident	2	0
1448	3	1	25	1	4	1	civil servant	2	obudu lga	25000	0	0	0	1	0	0	0	0	0	PHC	1	1	0	0	0	0	0			#NULL!		1	2	1	4	999.0	3	4	999.0	0	999.0	999	1	999.0	0	anderew liver salt	stomach pain	2	0
555	2	1	25	1	3	1	student	3		#NULL!	0	0	0	1	1	0	1	1	1		1	1	0	0	1	1	0			#NULL!		0	5	2	4	999.0	3	4	999.0	0	999.0	999	2	daughter	0	bunto blood tonic		2	#NULL!
1445	3	2	25	1	3	1	trading	5	shamix venture	30000	1	1	0	1	0	0	0	0	0		1	0	0	0	0	0	0			#NULL!	when sick move her to the hospital	1	1	3	2	by healig	3	3	999.0	0	999.0	999	2	999.0	0	chloraphenicol ear drop	ear	2	1
895	2	2	25	2	5	1	student	3		#NULL!	0	0	0	1	1	0	0	1	0		1	1	0	0	0	0	0			#NULL!		1	2	2	4	999.0	1	2	999.0	0	999.0	999	2	999.0	0	ciklvite; trmadol; malaria		2	#NULL!
1661	1	1	25	1	2	1	Student	3		#NULL!	0	0	#NULL!	0	0	0	0	1	0		0	0	0	0	1	0	0			#NULL!	Income	1	1	3	2	Highly Available	4	2	Patient's Recovery	0	999.0	999	1	999.0	0	Coartem	Malaria	2	1
37	1	2	25	1	2	1	Student	3		#NULL!	0	0	#NULL!	#NULL!	#NULL!	#NULL!	#NULL!	1	#NULL!		0	0	0	0	0	0	0			#NULL!	Income	1	1	3	2	Highly Available	4	2	Patient's Recovery	0	999.0	999	1	999.0	0	Coartem	Malaria	2	#NULL!
1356	3	2	25	1	3	1	trading	5	shamix venture	30000	0	0	0	0	1	0	0	1	0		1	1	0	0	1	0	0			#NULL!		1	1	2	4	avoidance of keeping expired drugs	3	2	999.0	0	999.0	999	1	999.0	0	iboprophin and caflan and PCM	body pain	2	0
1193	3	2	25	1	3	2	student	3		#NULL!	0	0	0	1	1	1	0	1	0		1	1	0	0	1	0	0			#NULL!		1	3	1	1	medicine are not always available	1	3	it reduces the incoming of patient	0	999.0	2	1	999.0	0	ibropain	body pain	2	0
903	2	1	25	1	4	1	legal	2		#NULL!	0	0	0	1	1	0	0	1	0		1	0	0	0	0	0	0			#NULL!		1	2	3	3	999.0	4	2	999.0	0	999.0	999	1	999.0	0	ibupain		2	#NULL!
1307	3	1	25	1	2	1	student	3		#NULL!	0	0	0	1	0	0	0	1	0		1	0	0	0	1	0	0			#NULL!	financial problem	0	2	3	1	999.0	3	4	999.0	0	999.0	999	1	999.0	0	metro and bosckpan	stomach ache	2	0
975	2	2	25	1	4	1	unemployed	9		#NULL!	0	0	0	1	1	0	0	1	0		0	0	0	0	1	0	0			#NULL!		1	4	1	4	999.0	1	2	999.0	1	molly specilist hospital	2	1	999.0	0	mid may	stomach pain	2	0
686	2	2	25	1	3	2	student	3		#NULL!	0	0	0	1	0	0	0	0	0		0	1	0	0	0	0	0			#NULL!		1	4	1	4	999.0	1	2	999.0	1	molly specilist hospital	2	1	999.0	0	mid may	stomach pain	2	0
1192	3	1	25	1	2	1	student	3		#NULL!	0	0	0	0	0	0	0	1	0		0	0	0	0	1	0	0			#NULL!		999	3	3	4	999.0	3	4	999.0	0	999.0	1	1	999.0	0	PCM	headache	2	0
1104	3	1	25	1	4	1	student	3		#NULL!	0	0	0	1	1	0	0	1	0		1	0	0	0	0	0	0		prepare local heab	#NULL!	it is cheap and ea	1	4	2	4	there is insufficient supply	3	4	999.0	0	999.0	1	1	999.0	1	PCM	headache	2	0
560	2	2	25	2	5	1	student	3		#NULL!	0	0	0	1	1	0	0	1	0		1	1	0	0	0	0	0			#NULL!		999	2	1	4	999.0	1	4	999.0	1	bembow	2	1	999.0	0	PCM and vit. C	for headache and cattarh	2	1
1364	3	1	25	1	3	1	student	3		#NULL!	0	0	0	1	0	0	0	0	0		1	1	0	0	1	0	0			#NULL!		1	1	2	3	we need more equipment	3	4	it heal our sickness and make us strong	0	999.0	999	1	999.0	0	PCM, mixagrip vitamine c	fever	2	0
1382	3	1	25	1	4	1	student	3		10000	0	0	0	1	0	0	0	1	0		1	0	0	0	1	0	0			#NULL!	non availablity of drugs	0	1	3	3	not all medicine are there	3	3	999.0	0	999.0	999	2	999.0	0	syrups	fever and malaria	2	0
1062	3	1	25	1	4	1	civil servant	2	obudu lga	25000	0	0	0	1	0	0	0	0	0		1	0	0	0	0	0	0			#NULL!		0	1	3	4	low standard	3	2	there are very low	0	999.0	999	2	999.0	0	syrups	fever and malaria	2	0
491	2	2	25	1	4	1	civil servant	2	ibadan south LG	#NULL!	0	0	0	0	1	1	0	1	0		0	0	0	0	1	0	0		private hospital	#NULL!		1	4	2	1	999.0	3	4	999.0	0	999.0	999	1	999.0	0	999.0		1	0
890	2	1	25	1	3	1	student	3		#NULL!	0	0	0	1	1	0	1	1	1		1	1	0	0	1	1	0			#NULL!		1	1	2	2	999.0	3	1	999.0	1	adeoyo	1	1	999.0	0	999.0		1	#NULL!
822	2	2	25	1	4	1	student	3		#NULL!	0	0	0	1	0	0	0	0	0		1	0	0	0	0	0	0			#NULL!		1	1	2	2	999.0	3	1	999.0	1	adeoyo	1	1	999.0	0	999.0		1	#NULL!
1558	1	1	25	1	3	1	Student	3		10000	1	1	0	1	0	0	0	1	#NULL!		1	1	1	1	1	1	0			#NULL!		0	1	3	4	Moderately Availab	4	2	999.0	1	999.0	2	999	999.0	1	999.0		1	0
568	2	1	25	1	4	1	legal	2		#NULL!	0	0	0	1	1	0	0	1	0		1	0	0	0	0	0	0			#NULL!		1	2	2	2	999.0	3	2	999.0	0	999.0	999	1	999.0	1	999.0		1	1
1414	3	1	25	2	3	1	security	12	bekwarri	25000	1	1	0	0	1	1	0	0	0		1	0	0	0	1	0	0			#NULL!	financial problem	0	3	3	4	not all medicine are there	3	4	999.0	1	sacred heart hospital	2	2	my uncle	1	amoxin PCM, liprotab and wepper	malaria and typhoid	1	0
1255	3	2	25	2	2	1	hair dreser	4	mkt road obudu	80000	0	0	0	1	0	0	0	1	0		0	0	0	0	1	0	0			#NULL!	near and easy	0	3	2	4	good	3	4	poor personel	0	private	2	1	999.0	1	arithemeritic	hypertension	1	1
1338	3	1	25	1	3	1	trader	5	obudu mkt	2000	0	0	0	1	1	1	0	1	0		1	1	0	0	0	0	0			#NULL!		1	1	2	4	it should be improved	3	4	not too good	1	999.0	2	1	999.0	1	asprin	body pain	1	1
420	2	1	25	1	2	2	businessman	5	amuloko ibadan	30000	0	0	0	0	1	0	0	0	0		0	1	0	0	0	0	0			#NULL!		1	4	2	2	999.0	4	3	999.0	1	OLUYORO	2	2	999.0	0	biopentin	pepperishin	1	0
1571	1	2	25	2	2	1	Trader	5		#NULL!	1	1	#NULL!	1	0	#NULL!	#NULL!	#NULL!	#NULL!		1	1	1	1	1	1	0			#NULL!		1	1	3	3	Highly Available	4	4	Patient's Recovery	1	UNTH	1	1	999.0	0	Co-trimoxazole	Infection	1	0
1376	3	2	25	1	3	1	student	3		#NULL!	0	0	0	1	1	0	0	0	0		0	0	0	0	0	1	0			#NULL!	the cost is less	1	3	3	2	999.0	2	4	999.0	1	obudu clinic	1	1	999.0	0	coathem, lumathem and blood capsul	malaria and typhoid	1	1
1461	3	1	25	1	4	1	civil servant	2	mini. of defence	25000	0	0	0	0	0	0	0	0	0		0	0	0	0	0	1	0			#NULL!	the cost is less	1	3	3	2	999.0	2	4	999.0	1	obudu clinic	1	1	999.0	0	coathem, lumathem and blood capsul	malaria and typhoid	1	1
640	2	2	25	1	4	1	unemployed	9		#NULL!	0	0	0	1	1	0	0	1	0		0	0	0	0	1	0	0			#NULL!		1	4	3	4	999.0	3	4	999.0	1	UCH	1	1	999.0	0	cosopot	eye	1	1
1560	1	2	25	1	2	1	Student	3		#NULL!	1	1	0	1	0	#NULL!	#NULL!	#NULL!	#NULL!		1	1	0	1	1	1	0			#NULL!		1	1	2	3	Moderately Availab	4	2	Patient's Recovery	1	UNTH	1	1	999.0	0	Flucloxacillin	Infection	1	0
996	2	2	25	2	5	1	student	3		#NULL!	0	0	0	1	1	0	0	1	0		1	1	0	0	0	0	0			#NULL!		1	1	2	3	999.0	3	3	999.0	1	anuoluwa gbagi ibadan	2	1	999.0	0	haicneal lotion	rashes	1	1
1423	3	1	25	1	2	2	tailoring	4	audu's tailoring shop	10000	0	0	0	1	1	0	0	1	0		1	1	0	0	1	0	0			#NULL!		1	4	1	1	they don't always have medicine for scik pple	2	2	it increases the incoming of patient into the hospital	1	private	2	1	999.0	0	lumatem	malaria	1	1
1117	3	1	25	1	3	1	security	12	bekwarri	25000	1	1	0	0	1	1	0	1	0		1	0	0	0	0	0	0		visit heabal home	#NULL!	lack of finance	0	1	3	2	encoraging	4	1	quick recovery	1	private	2	1	999.0	0	lumatem	malaria	1	1
1244	3	2	25	1	2	1	trading	5	foar coner akoshi	25000	0	0	0	1	0	0	0	0	0	PHC	0	1	0	0	0	0	0			#NULL!	low cost	1	4	3	2	i used experience	3	4	999.0	1	pry health centre obudu	1	1	999.0	0	lumathem	malaria	1	1
1371	3	2	25	1	4	1	civil servant	2	mini. of defence	25000	0	0	0	1	1	0	0	0	0		1	0	0	0	1	0	0			#NULL!	financial problem	0	3	3	999	some drugs are there	3	4	999.0	1	999.0	2	2	999.0	1	many	for patient in the hospit	1	1
1034	3	1	25	1	3	1	student	3		#NULL!	1	0	0	0	1	0	0	1	0		1	1	0	0	0	0	0			#NULL!		999	2	1	999	low standard	1	4	999.0	1	999.0	2	1	999.0	0	panadol	body pain	1	1
1041	3	2	25	1	3	1	trader	5	obudu mkt	2000	0	0	0	1	1	1	0	1	0		1	1	0	0	0	1	0			#NULL!		1	1	3	4	it is always available	4	4	999.0	1	govt.	1	1	999.0	0	PCM	headache	1	0
1472	3	1	25	1	4	1	student	3		#NULL!	0	1	0	0	0	0	0	1	0		1	0	0	0	1	0	0			#NULL!		0	2	2	4	low standard	3	3	professional	1	govt.	1	1	999.0	0	PCM	headache	1	0
18	1	2	25	2	1	1	Trader	5	Market	20000	0	0	#NULL!	1	0	#NULL!	#NULL!	#NULL!	#NULL!		1	0	0	0	0	0	0			#NULL!		1	1	3	2	Highly Available	4	3	Patient's Recovery	1	UNTH	1	1	999.0	0	Primaquine	Malaria	1	0
1074	3	1	25	1	4	1	civil servant	2	mini. of defence	25000	0	0	0	1	1	0	0	0	0		1	0	0	0	0	0	0			#NULL!		1	4	1	4	not standard	1	4	it is cheap to buy	1	999.0	1	1	999.0	1	procool	headache/carrta	1	0
794	2	1	25	1	3	1	student	3		#NULL!	0	0	0	1	1	0	0	0	1		1	0	0	0	0	1	0			#NULL!		1	1	1	2	999.0	999	4	999.0	1	ibadan central hospital	2	1	999.0	0	propiral vasoprin snipha	high blood pressure	1	#NULL!
1071	3	1	25	1	4	1	civil servant	2	local govt	65000	1	0	0	1	1	0	0	1	0		0	1	0	0	0	0	0		capitalintensive	#NULL!		1	2	2	4	they are not always ready at the right time	1	4	strictly base on doctor's prescription	1	obudu clinic	2	1	999.0	0	tramadol	body pain	1	1
731	2	1	25	1	3	1	student	3		#NULL!	0	0	0	1	1	0	0	1	0		1	0	0	0	0	0	0			#NULL!		1	4	3	4	999.0	3	4	999.0	1	jericho specialist	1	1	999.0	0	urine bag; acedofenac 100mg	urine	1	1
877	2	2	26	2	3	2	student	3		#NULL!	1	1	0	1	1	0	0	1	0		1	0	0	0	1	0	0			#NULL!		999	999	2	999	999.0	2	4	999.0	999	999.0	999	999	999.0	999	999.0		999	#NULL!
791	2	1	26	1	3	2	drycleaner	4	applegate lundries	#NULL!	1	0	0	1	1	0	0	1	1		1	0	0	0	1	0	0			#NULL!		1	1	2	4	999.0	3	1	999.0	0	999.0	2	2	granny	1	duretic satchet asprin tab	no idea	999	1
700	2	1	26	1	2	2	trader	5	mokola	#NULL!	0	0	0	1	0	0	0	1	0		1	0	0	0	1	0	0			#NULL!		1	4	1	4	999.0	2	4	999.0	1	999.0	2	2	999.0	0	twynefa 80mg	no idea	999	#NULL!
853	2	2	26	2	3	1	nurse	2		15000	0	0	0	1	0	0	0	0	0		0	1	0	0	0	0	0			#NULL!		1	4	1	4	999.0	2	4	999.0	1	999.0	2	2	999.0	0	twynefa 80mg	no idea	999	#NULL!
1080	3	2	26	1	3	1	trader	5	ogoja	80000	0	0	0	0	0	0	0	1	0		0	0	0	0	1	0	0			#NULL!		1	1	2	4	some traditional are affordable	3	2	999.0	1	model hospital enugu	1	1	999.0	0	999.0	thyphoid fever	3	1
306	2	2	26	1	2	1	Student	3		#NULL!	1	1	0	1	1	0	0	1	1		1	1	0	0	1	0	0			#NULL!		1	1	2	2	999.0	3	4	999.0	1	adeoyo	1	2	mother	0	candid V6	toilet disease	3	0
984	2	2	26	1	4	1	teacher	2		#NULL!	0	0	0	1	0	0	0	0	0		0	1	0	0	0	0	0			#NULL!		1	2	2	3	999.0	4	4	999.0	1	ibadan central hospital	2	2	mother	0	cenox		3	#NULL!
950	2	2	26	1	3	2	civil servant	2	secretariat	#NULL!	0	0	0	1	1	0	0	0	0		1	0	0	0	0	0	0			#NULL!		1	2	2	3	999.0	4	4	999.0	1	ibadan central hospital	2	2	mother	0	cenox		3	#NULL!
1694	2	2	26	1	3	2	civil servant	2	secretariat	#NULL!	0	0	0	1	0	0	0	0	0		1	0	0	0	0	0	0			#NULL!		1	2	2	3	999.0	4	4	999.0	1	ibadan central hospital	2	2	mother	0	cenox		3	1
331	2	2	26	5	1	2	student	3		#NULL!	0	0	0	1	0	0	0	0	0		0	1	0	0	0	0	0			#NULL!		1	2	3	1	999.0	4	999	999.0	1	jvm	2	1	999.0	0	lexmeter, blood tonic	anti-malaria	3	1
536	2	1	26	2	4	1	teacher	2	hallmark college	#NULL!	1	0	0	0	1	0	0	0	0		0	1	0	0	0	0	0			#NULL!		0	4	999	999	999.0	999	4	999.0	1	jvm	2	1	999.0	0	lonart tab, de-deons tonic	malaria	3	1
542	2	2	26	2	3	2	student	3		#NULL!	1	1	0	1	1	0	0	1	0		1	0	0	0	1	0	0			#NULL!		0	4	999	999	999.0	999	4	999.0	1	general hospital	1	1	999.0	1	tears natual	eye	3	1
1377	3	1	26	1	3	1	trader	5	ogoja	80000	0	0	0	0	0	0	0	1	0		1	0	0	0	1	0	0			#NULL!	near and cheap	1	3	2	4	not all medicine ar usually there	3	4	999.0	0	999.0	1	999	999.0	0	999.0	headache	2	0
1136	3	2	26	2	3	1		999		#NULL!	0	0	0	1	1	0	0	1	0		0	1	0	0	1	0	0			#NULL!		1	2	1	4	999.0	1	4	reduce the incoming of patients	0	999.0	999	1	999.0	0	asprin, PCM mixagrip	fever	2	0
649	2	2	26	1	4	1	teacher	2		#NULL!	0	0	0	1	0	0	0	0	0		0	1	0	0	0	0	0			#NULL!		999	1	2	4	999.0	1	4	999.0	1	molly specilist hospital	2	1	999.0	0	bunto blood tonic	shortage of blood	2	#NULL!
1317	3	2	26	2	3	1	civil servant	2		45000	0	0	0	1	0	0	0	1	0		1	0	0	0	1	0	0		we use herbs	#NULL!	there will be no money at times	1	1	1	4	drugs shd be supply to them	1	2	base on your believe	0	999.0	999	2	999.0	0	chloraphenicol ear drop	ear	2	1
1443	3	1	26	1	4	1	student/farmer	3		10000	1	0	0	1	0	0	0	0	0		1	0	0	0	0	0	0			#NULL!		1	1	3	4	provision of all medicines in the hospital	4	1	it protect sickness	0	999.0	1	1	999.0	0	cold off	feaver	2	0
1366	3	2	26	1	4	1	trader	5	obudu mkt	#NULL!	0	0	0	1	0	0	0	0	0		1	0	0	0	0	0	0		we go to store	#NULL!	for first aids	0	2	1	3	to be share all govt. hospital	1	4	very poor	0	999.0	999	1	999.0	0	first aid PCM and vitamine c	accident victim	2	0
835	2	2	26	1	3	2	nurse	2	multishield ltd	#NULL!	1	0	0	1	1	0	0	0	0		0	0	0	0	0	0	0			#NULL!		1	2	3	3	999.0	4	2	999.0	0	999.0	999	1	999.0	0	ibupain		2	#NULL!
797	2	1	26	1	4	2	drycleaner	4	xyus kins	#NULL!	1	0	0	1	1	0	0	1	1		1	1	0	0	1	0	0			#NULL!		1	1	3	3	999.0	4	4	999.0	0	999.0	999	2	child	0	M&B PCM and vitacee		2	#NULL!
1433	3	2	26	2	3	1		999		10000	0	0	0	1	1	0	0	1	0		1	1	0	0	1	0	0			#NULL!		1	3	2	4	not all medicine available	1	4	it builds the hospital status	0	999.0	999	1	999.0	0	metro and bosckpan	stomach ache	2	0
615	2	2	26	1	3	2	civil servant	2	secretariat	#NULL!	0	0	0	1	1	0	0	0	0		1	0	0	0	0	0	0			#NULL!	pray	1	2	2	999	999.0	5	4	999.0	0	999.0	2	2	my teacher	0	orc and av. pol PCM		2	1
1057	3	1	26	1	4	1	student/farmer	3		10000	0	0	0	1	0	0	0	1	0		0	0	0	0	1	0	0		use herbs	#NULL!	high cost of treat	1	4	2	3	good but still need more drugs	3	2	good but medication is not given to the patients	0	999.0	2	1	999.0	0	PCM	malaria	2	1
1467	3	2	26	1	3	1	trader	5	ogoja	80000	0	0	0	1	0	0	0	1	0		1	0	0	0	1	0	0			#NULL!	non availablity of drugs	0	1	3	3	not all medicine are there	3	3	999.0	0	999.0	999	2	999.0	0	syrups	fever and malaria	2	0
398	2	1	26	1	3	1	student	3		#NULL!	1	1	0	1	1	0	0	0	0		1	1	0	0	1	0	0			#NULL!		1	1	2	2	999.0	3	1	999.0	1	adeoyo	1	1	999.0	0	999.0		1	#NULL!
703	2	2	26	2	3	1	civil servant	2	total garden	30000	1	1	0	1	0	0	0	0	0		1	0	0	0	0	0	0			#NULL!		1	1	2	2	999.0	3	1	999.0	1	adeoyo	1	1	999.0	0	999.0		1	#NULL!
82	1	2	26	1	2	2	Student	3		#NULL!	0	1	#NULL!	1	#NULL!	#NULL!	#NULL!	#NULL!	#NULL!		1	0	0	0	0	0	0			#NULL!		0	2	2	1	Poor	2	2	999.0	1	999.0	2	999	999.0	1	999.0		1	1
162	1	2	26	1	2	2	Student	3		#NULL!	0	1	#NULL!	1	#NULL!	#NULL!	#NULL!	#NULL!	#NULL!		1	0	0	0	0	0	0			#NULL!		0	2	2	1	Poor	2	2	999.0	1	999.0	2	999	999.0	1	999.0		1	1
1521	1	2	26	2	4	1	Student	3		#NULL!	0	0	0	#NULL!	#NULL!	#NULL!	#NULL!	1	#NULL!		0	0	0	0	1	0	0			#NULL!		1	3	3	3	999.0	2	3	999.0	0	999.0	1	1	999.0	1	999.0		1	0
262	1	1	26	2	4	1	Student	3		#NULL!	0	0	#NULL!	#NULL!	#NULL!	#NULL!	#NULL!	1	#NULL!		0	0	0	0	1	0	0			#NULL!		1	3	3	3	999.0	2	3	999.0	0	999.0	1	1	999.0	1	999.0		1	0
289	1	1	26	2	4	1	Student	3		#NULL!	0	0	#NULL!	#NULL!	#NULL!	#NULL!	#NULL!	1	#NULL!		0	0	0	0	1	0	0			#NULL!		1	3	3	3	999.0	2	3	999.0	0	999.0	1	1	999.0	1	999.0		1	0
1587	1	2	26	2	4	1	Student	3		#NULL!	0	0	0	#NULL!	#NULL!	#NULL!	#NULL!	1	#NULL!		0	0	0	0	1	0	0			#NULL!		1	3	3	3	999.0	2	3	999.0	0	999.0	1	1	999.0	1	999.0		1	0
1624	1	2	26	2	4	1	Student	3		#NULL!	0	0	0	#NULL!	#NULL!	#NULL!	#NULL!	1	#NULL!		0	0	0	0	1	0	0			#NULL!		1	3	3	3	999.0	2	3	999.0	0	999.0	1	1	999.0	1	999.0		1	0
319	2	2	26	1	2	1	student	3		#NULL!	0	0	0	1	1	0	0	1	0		1	0	0	0	0	0	0			#NULL!		1	1	2	4	999.0	3	4	999.0	1	999.0	2	1	999.0	0	amoxilin becham	anti-biotic drug	1	#NULL!
105	1	2	26	1	4	1	Student	3	UNEC	#NULL!	0	0	#NULL!	1	0	#NULL!	#NULL!	#NULL!	#NULL!		1	0	0	0	0	0	0		Self medication	#NULL!	No other means	1	4	2	4	Moderately Availab	4	1	Patient's Recovery	1	999.0	1	1	999.0	0	Coartem	Malaria	1	1
1401	3	1	26	1	4	1	student	3		#NULL!	0	0	0	1	1	0	0	0	0		1	0	0	0	0	0	0			#NULL!		1	4	1	4	provision of all medicines in the hospital	3	2	it protect sickness	1	secret heart hospital	2	2	my sister	1	coratem, p. alaxin and PCM	malaria	1	0
1696	2	2	26	2	2	1	trader	5		#NULL!	0	0	0	1	0	0	0	0	0		1	0	0	0	0	0	0			#NULL!		1	4	1	4	999.0	1	2	999.0	1	ibadan central hospital	2	2	grand ma	0	fesulf	blood	1	0
952	2	2	26	2	2	1	trader	5		#NULL!	1	1	0	1	0	0	0	0	0		1	0	0	0	0	0	0			#NULL!		1	4	1	4	999.0	1	2	999.0	1	ibadan central hospital	2	2	grand ma	0	fesulf	blood	1	0
1522	1	1	26	1	4	1	Student	3	UNEC	#NULL!	0	1	0	1	0	0	0	1	1		1	1	1	1	1	1	0			#NULL!		1	2	2	4	Moderately Availab	4	4	Patient's Recovery	1	UNTH	1	1	999.0	0	Flagyl	Infection	1	0
265	1	1	26	1	4	1	Student	3	UNEC	#NULL!	0	1	#NULL!	1	0	1	1	1	1		1	0	1	1	1	1	0			#NULL!		1	2	2	4	Moderately Availab	4	4	Patient's Recovery	1	UNTH	1	1	999.0	0	Flagyl	Infection	1	0
290	1	1	26	1	4	1	Student	3	UNEC	#NULL!	0	1	#NULL!	1	0	1	1	1	1		1	0	1	1	1	1	0			#NULL!		1	2	2	4	Moderately Availab	4	4	Patient's Recovery	1	UNTH	1	1	999.0	0	Flagyl	Infection	1	0
1588	1	1	26	1	4	1	Student	3	UNEC	#NULL!	0	1	0	1	0	0	0	1	1		1	1	1	1	1	1	0			#NULL!		1	2	2	4	Moderately Availab	4	4	Patient's Recovery	1	UNTH	1	1	999.0	0	Flagyl	Infection	1	0
1625	1	1	26	1	4	1	Student	3	UNEC	#NULL!	0	1	0	1	0	0	0	1	1		1	1	1	1	1	1	0			#NULL!		1	2	2	4	Moderately Availab	4	4	Patient's Recovery	1	UNTH	1	1	999.0	0	Flagyl	Infection	1	0
871	2	1	26	2	4	1	teacher	2	hallmark college	18000	1	0	0	0	1	0	0	0	0		0	1	0	0	0	0	0			#NULL!		1	2	2	4	999.0	3	4	999.0	1	ibadan central hospital	2	1	999.0	0	gestid	stomach pain	1	#NULL!
617	2	2	26	2	2	1	trader	5		#NULL!	1	1	0	1	0	0	0	0	0		1	0	0	0	0	0	0			#NULL!	nearest	1	4	2	2	999.0	3	3	better	1	999.0	2	1	999.0	0	humulin	diabetis	1	#NULL!
820	2	2	26	1	4	1	student	3		#NULL!	0	0	0	0	0	0	0	1	0		0	1	0	0	0	0	0			#NULL!		1	2	2	999	999.0	3	2	999.0	1	aliff	2	1	999.0	0	malaria drug	malaria	1	1
1330	3	1	26	2	2	1	student	3		#NULL!	0	1	0	0	1	0	0	0	0		0	1	0	0	0	0	0		nothing	#NULL!		1	1	2	4	they have all the standard	1	4	peoples choice	0	999.0	2	2	999.0	0	panadol	hander	1	0
1387	3	2	26	1	3	1	trader	5	ogoja road, obudu	50000	0	0	0	0	1	0	0	1	0		1	0	0	0	1	0	0			#NULL!		0	2	2	4	low standard	3	3	professional	1	govt.	1	1	999.0	0	PCM	headache	1	0
1210	3	1	26	1	3	1	student	3		#NULL!	0	0	0	1	1	1	0	0	0		1	1	1	0	0	0	0			#NULL!		1	2	1	4	some available	3	4	999.0	1	funtain clinic	2	2	my friend	0	scotytab 200, funbact, ibucap	skin infection	1	1
1164	3	1	26	1	4	1	applicant	9		#NULL!	0	0	0	1	0	0	0	0	0		1	0	0	0	0	0	0		northing	#NULL!		1	1	2	4	some are available	3	4	fine	1	funtain clinic	2	2	my friend	0	scotytab 200, funbact, ibucap	skin infection	1	1
1174	3	1	26	1	2	1	student	3	mcss isar	#NULL!	0	0	0	1	1	0	0	1	0		1	1	1	0	1	0	0			#NULL!		1	5	3	3	ok	3	4	ok	1	obudu clinic	2	1	999.0	0	tramadol	body pain	1	1
824	2	1	26	1	4	1	student	3		#NULL!	0	0	0	1	1	0	0	0	0		1	1	0	0	0	0	0			#NULL!		1	4	3	4	999.0	3	4	999.0	1	jericho specialist	1	1	999.0	0	urine bag; acedofenac 100mg	urine	1	1
551	2	2	27	2	2	1	decorator	2	ntvic tental service	#NULL!	1	0	0	1	1	0	0	1	1		1	1	0	0	0	0	0			#NULL!		999	999	999	999	999.0	999	999	999.0	999	999.0	999	999	999.0	999	999.0		999	#NULL!
775	2	1	27	1	4	2	tailor	4	tunde fashion	#NULL!	1	0	0	1	1	0	0	1	0		0	0	0	0	1	0	0			#NULL!		999	999	2	999	999.0	2	4	999.0	999	999.0	999	999	999.0	999	999.0		999	#NULL!
979	2	1	27	1	4	2	student	3	ui	10000	1	0	0	1	1	0	0	0	0		1	1	0	0	0	0	0			#NULL!		999	999	2	999	999.0	2	4	999.0	999	999.0	999	999	999.0	999	999.0		999	#NULL!
1024	2	2	27	2	4	2	student	3		#NULL!	1	0	0	1	1	0	0	0	0		0	1	0	0	0	0	0			#NULL!		999	999	2	999	999.0	2	4	999.0	999	999.0	999	999	999.0	999	999.0		999	#NULL!
690	2	2	27	1	4	1	hair dresser	4	ifedayo saloon	#NULL!	0	0	0	0	1	0	0	1	0		1	0	0	0	0	0	0			#NULL!		999	999	2	999	999.0	2	4	999.0	999	999.0	999	999	999.0	999	999.0		999	#NULL!
798	2	1	27	2	4	1	teacher	2	aih school	25000	1	0	0	1	1	0	0	0	0		1	0	0	0	0	0	0			#NULL!		1	2	2	4	999.0	4	4	999.0	999	999.0	999	999	999.0	999	999.0		999	#NULL!
923	2	2	27	2	4	2	student	3		#NULL!	1	0	0	1	1	0	0	0	0		0	1	0	0	0	0	0			#NULL!		0	1	2	4	govt. is trying but not enough	3	4	averagely than nor	999	999.0	999	999	999.0	999	999.0		999	#NULL!
728	2	2	27	2	2	2	trader	5	agbeni	#NULL!	0	0	0	0	1	0	0	1	0		1	0	0	0	0	0	0			#NULL!		0	1	2	4	govt. is trying but not enough	3	4	averagely than nor	999	999.0	999	999	999.0	999	999.0		999	#NULL!
362	2	1	27	1	4	1	cprpper	2	egbeda LGA secretariat	19800	0	0	0	1	0	0	0	0	0		0	0	0	1	0	0	0			#NULL!		0	4	1	4	999.0	1	2	999.0	0	999.0	1	2	999.0	999	999.0		999	0
886	2	2	27	2	2	1	decorator	2	ntvic tental service	#NULL!	1	0	0	1	1	0	0	1	1		1	1	0	0	0	0	0			#NULL!		1	2	2	999	999.0	1	999	999.0	1	999.0	1	1	999.0	999	ciprotab, tetancyline	anti-biotic	999	#NULL!
778	2	1	27	2	4	1	sales rep	2	golden peny	#NULL!	1	0	0	1	1	0	0	1	0		1	0	0	0	0	0	0			#NULL!		0	2	2	3	999.0	5	4	999.0	0	999.0	999	1	999.0	0	cof mix	soothes throat	999	#NULL!
455	2	1	27	2	3	1	civil servant	2	uch	#NULL!	0	0	0	1	1	0	0	0	0		1	1	0	0	1	0	0			#NULL!		1	4	2	4	poor	3	4	999.0	999	uch	1	999	999.0	999	methylated sprite	cleaning injured place of	999	#NULL!
1107	3	1	27	1	3	1	teaching	2	the rock fundation sec sch	18000	0	0	0	0	1	0	0	0	0		0	0	0	0	1	0	0			#NULL!	it is the chepest and most available	1	3	1	4	999.0	3	4	999.0	1	model hospital enugu	1	1	999.0	0	999.0	thyphoid fever	3	1
1240	3	1	27	2	3	1	applicant	9		2000	0	0	0	1	0	0	0	1	0		0	0	0	0	1	0	0			#NULL!	lack of finance	1	3	2	3	chemist	3	4	it enhance low care and health services delivery	1	government hospital	1	1	999.0	0	amoxicillin and PCM	fever and head ache	3	1
539	2	1	27	1	3	2	contractor	5	lyvens consult	#NULL!	1	0	0	0	1	0	0	1	0		0	1	0	0	1	0	0			#NULL!		0	4	999	999	999.0	5	4	999.0	999	ayo hospital	2	2	mother	1	carvedilol		3	1
386	2	1	27	1	3	2	student	3		#NULL!	0	0	0	1	1	0	0	1	0		0	1	0	0	0	0	0			#NULL!		1	2	2	3	999.0	4	4	999.0	1	ibadan central hospital	2	2	mother	0	cenox		3	#NULL!
336	2	1	27	1	3	2	teacher	2	pacesetter school	#NULL!	0	0	0	1	1	0	0	1	0		1	1	0	0	0	0	0			#NULL!		1	4	3	2	999.0	3	1	999.0	0	999.0	999	1	999.0	999	astymin		2	#NULL!
874	2	1	27	1	3	2	contractor	5	lyvens consult	50000	1	0	0	0	1	0	0	1	0		0	1	0	0	1	0	0			#NULL!		1	4	2	4	999.0	1	4	999.0	1	uch	1	2	grany	1	cenox		2	1
840	2	2	27	1	3	2	staff nurse	2	idera oluwa hospital	#NULL!	0	0	0	1	1	0	0	1	0		0	1	0	0	0	0	0			#NULL!		1	4	2	4	999.0	1	4	999.0	1	uch	1	2	grany	1	cenox		2	1
1404	3	1	27	1	3	1	teaching	2	the rock fundation sec sch	18000	0	0	0	0	1	0	0	0	0		1	0	0	0	0	0	0			#NULL!	when sick move her to the hospital	1	1	3	2	by healig	3	3	999.0	0	999.0	999	2	999.0	0	chloraphenicol ear drop	ear	2	1
1191	3	1	27	1	2	1	i ride okada	8		10000	0	0	0	1	1	1	0	1	0		1	1	0	0	1	0	0			#NULL!		1	4	1	4	999.0	1	4	no enhancement	0	999.0	999	1	999.0	0	first aid PCM and vitamine c	accident victim	2	0
1150	3	1	27	1	2	58	cyclist	8		6000	0	0	0	1	1	0	0	1	1		1	1	0	0	1	0	0			#NULL!		0	4	2	4	inadequate	3	2	ok	0	999.0	999	1	999.0	0	for body pain chemist man will prescribe	for body pain	2	0
1676	2	1	27	1	4	1	sales rep	2	nestle	17500	0	0	0	1	0	0	0	0	0		1	0	0	0	1	0	0			#NULL!		1	2	2	4	999.0	3	2	999.0	0	999.0	999	1	999.0	0	lumartem	malaria	2	0
406	2	1	27	1	3	2		999		#NULL!	0	0	0	0	0	0	0	1	0		0	1	0	0	0	0	0			#NULL!		1	2	2	4	999.0	3	2	999.0	0	999.0	999	1	999.0	0	lumartem	malaria	2	#NULL!
737	2	2	27	2	3	1	fashion designer	4	basorun	#NULL!	0	0	0	1	1	0	0	1	0		1	0	0	0	0	0	0			#NULL!		1	2	2	4	999.0	3	2	999.0	0	999.0	999	1	999.0	0	lumartem	malaria	2	#NULL!
932	2	1	27	1	4	1	sales rep	2	nestle	17500	0	0	0	1	0	0	0	0	0		1	0	0	0	0	0	0			#NULL!		1	2	2	4	999.0	3	2	999.0	0	999.0	999	1	999.0	0	lumartem	malaria	2	#NULL!
831	2	1	27	1	2	1	tailor	4		15000	0	0	0	0	1	0	0	0	0		1	0	0	0	0	0	0			#NULL!		1	1	3	3	999.0	4	4	999.0	0	999.0	999	2	child	0	M&B PCM and vitacee		2	#NULL!
597	2	1	27	1	4	1	sales rep	2	nestle	17500	0	0	0	1	0	0	0	0	0		1	0	0	0	0	0	0			#NULL!		1	2	2	4	999.0	3	999	999.0	0	999.0	999	1	999.0	0	PCM	headhache	2	#NULL!
443	2	1	27	1	2	2	civil servant	2	uch	15000	0	0	0	0	1	0	0	1	0		1	0	0	0	0	0	0			#NULL!		1	1	2	4	999.0	999	4	999.0	0	999.0	999	2	999.0	999	sommapan 5mg		2	1
644	2	1	27	1	4	2	student	3	ui	10000	1	0	0	1	1	0	0	0	0		1	1	0	0	0	0	0			#NULL!		1	1	3	3	999.0	4	4	UCH	1	999.0	1	1	999.0	0	amolodipne 10mg	hypertension	1	#NULL!
1556	1	1	27	2	3	1	Trader	5		30000	0	0	0	1	0	#NULL!	#NULL!	#NULL!	#NULL!		1	1	0	1	1	1	0			#NULL!		1	1	3	3	Highly Available	4	2	Patient's Recovery	1	UNTH	1	1	999.0	0	Ceftriaxone	Infection	1	0
1359	3	1	27	1	4	1	civil servant	2	obudu lga	25000	0	0	0	1	0	0	0	0	0		1	0	0	0	0	0	0			#NULL!		1	4	1	4	provision of all medicines in the hospital	3	2	it protect sickness	1	secret heart hospital	2	2	my sister	1	coratem, p. alaxin and PCM	malaria	1	0
55	1	2	27	2	4	1	Trader	5	Market	50000	1	1	#NULL!	1	0	#NULL!	#NULL!	#NULL!	#NULL!		1	0	0	0	0	0	0			#NULL!		1	1	3	3	Highly Available	4	3	Patient's Recovery	1	UNTH	1	1	999.0	0	Danazol	Endometriosis	1	0
153	1	2	27	2	4	1	Trader	5	Market	50000	1	1	#NULL!	1	0	#NULL!	#NULL!	#NULL!	#NULL!		1	0	0	0	0	0	0			#NULL!		1	1	3	3	Highly Available	4	3	Patient's Recovery	1	UNTH	1	1	999.0	0	Danazol	Endometriosis	1	0
190	1	2	27	2	4	1	Trader	5	Market	50000	1	1	#NULL!	1	0	#NULL!	#NULL!	#NULL!	#NULL!		1	0	0	0	0	0	0			#NULL!		1	1	3	3	Highly Available	4	3	Patient's Recovery	1	UNTH	1	1	999.0	0	Danazol	Endometriosis	1	0
456	2	1	27	1	3	1	self employed	11	ryse global consultant	#NULL!	0	0	0	0	1	0	0	0	0		0	1	0	0	1	0	0			#NULL!		1	2	2	1	999.0	5	3	999.0	1	private hospital	2	2	mum	0	general well being		1	0
803	2	2	27	2	2	2	trader	5	gbagi	70000	0	0	0	1	1	0	0	0	0		1	1	0	0	0	0	0			#NULL!		1	2	2	4	999.0	3	4	999.0	1	ibadan central hospital	2	1	999.0	0	gestid	stomach pain	1	#NULL!
744	2	1	27	1	3	2	student	3		#NULL!	0	0	0	1	1	0	0	1	0		1	0	0	0	0	0	0			#NULL!		1	2	2	4	999.0	3	4	999.0	1	ibadan central hospital	2	1	999.0	0	gestid	stomach pain	1	#NULL!
1388	3	1	27	1	3	1	teacher	2	govt. sec obudu	#NULL!	0	0	0	1	1	0	0	1	0		0	0	0	0	1	0	0			#NULL!	it is cheap	1	3	3	4	some medicine will not be there	3	4	they nave nafdarc registration number	1	private	2	1	999.0	0	lumatem	malaria	1	1
1094	3	1	27	1	4	1	teacher	2	govt. sec obudu	40000	0	0	0	0	0	0	0	1	0		0	0	0	0	1	0	0			#NULL!	lack of money	0	2	1	4	insufficient	3	2	999.0	1	govt.	1	1	999.0	0	PCM	headache	1	0
428	2	2	27	1	2	1	civil servant	2	UCH	41000	1	1	0	0	1	0	0	1	0		1	0	0	0	0	0	0			#NULL!		1	1	3	4	999.0	4	4	999.0	1	uch	1	2	999.0	0	PCM, bluefan, neuronforte	malaria	1	1
1480	3	1	27	1	4	1	teacher	2	govt. sec obudu	40000	0	1	0	0	0	0	0	1	0		0	0	0	0	1	0	0			#NULL!		1	1	3	3	availability	3	4	quick recovery	1	999.0	1	1	999.0	1	procool	headache/carrta	1	0
735	2	2	27	2	2	1	trading	5	agbeni	#NULL!	0	0	0	1	1	0	0	1	0		0	1	0	0	0	0	0			#NULL!		1	1	1	2	999.0	999	4	999.0	1	ibadan central hospital	2	1	999.0	0	propiral vasoprin snipha	high blood pressure	1	#NULL!
356	2	1	27	1	3	2	fashion designer	4	sabo ibadn	#NULL!	1	1	0	1	0	0	0	0	0		1	0	0	0	0	0	0			#NULL!		0	2	2	2	999.0	3	3	999.0	1	group medical	1	2	999.0	1	sulfadozine, PCM		1	#NULL!
588	2	2	27	2	4	2	student	3		#NULL!	1	0	0	1	1	0	0	0	0		0	1	0	0	0	0	0			#NULL!		1	4	3	4	999.0	3	4	999.0	1	jericho specialist	1	1	999.0	0	urine bag; acedofenac 100mg	urine	1	1
809	2	1	28	1	3	2	barber	4	testing ground	#NULL!	0	0	0	0	1	0	0	1	0		0	1	0	0	1	0	0			#NULL!		999	999	2	999	999.0	2	4	999.0	999	999.0	999	999	999.0	999	999.0		999	#NULL!
832	2	2	28	1	3	2	student	3	the polythcnic, ibadan	#NULL!	0	0	0	1	0	0	0	0	0		0	1	0	0	0	0	0			#NULL!		1	2	2	4	999.0	4	4	999.0	999	999.0	999	999	999.0	999	999.0		999	#NULL!
582	2	2	28	1	4	1	coper	3		19800	0	0	0	0	1	0	0	1	0		0	1	0	0	1	0	0			#NULL!		1	2	2	999	999.0	1	999	999.0	1	999.0	1	1	999.0	999	ciprotab, tetancyline	anti-biotic	999	#NULL!
668	2	2	28	1	4	2	coper	3		19800	0	0	0	0	1	0	0	1	0		0	1	0	0	1	0	0			#NULL!		1	2	2	999	999.0	1	999	999.0	1	999.0	1	1	999.0	999	ciprotab, tetancyline	anti-biotic	999	#NULL!
725	2	1	28	1	2	2	tiler	4		#NULL!	0	0	0	0	1	0	0	1	0		1	0	0	0	0	0	0			#NULL!		1	2	2	999	999.0	1	999	999.0	1	999.0	1	1	999.0	999	ciprotab, tetancyline	anti-biotic	999	#NULL!
571	2	2	28	1	4	2	public servant	2		#NULL!	0	0	0	1	1	0	0	1	0		0	1	0	0	0	0	0			#NULL!		0	2	2	3	999.0	5	4	999.0	0	999.0	999	1	999.0	0	cof mix	soothes throat	999	#NULL!
879	2	1	28	1	4	1	farmer	13	bonat farms	#NULL!	1	0	0	1	1	0	0	1	0		0	1	0	0	1	0	0			#NULL!		999	1	2	3	999.0	3	999	999.0	999	999.0	999	999	999.0	999	predorisom	kidey	999	#NULL!
1054	3	2	28	1	4	1		999		#NULL!	1	0	0	0	1	0	0	1	0		1	0	0	0	1	0	0			#NULL!		1	4	2	4	999.0	3	3	provision og good quality health care	1	model hospital enugu	1	1	999.0	0	999.0	thyphoid fever	3	1
1112	3	2	28	1	4	1	headmistress	2	mary seat of wrist nustry and	#NULL!	0	0	0	1	0	0	0	0	0		1	0	0	0	0	0	0		improvised heab	#NULL!	know payment of service in time	0	2	1	4	not satisfaction	1	4	low standard	1	999.0	2	1	999.0	0	annifed, PCM	cough and fever	3	1
1320	3	1	28	1	2	2	tailoring	4	kabiru's tailoring shop	35000	1	0	0	1	1	1	0	1	1		1	1	0	0	1	0	0			#NULL!		1	4	1	1	poor	2	2	no enhancement	1	999.0	2	1	999.0	0	annifed, PCM	cough and fever	3	1
1086	3	1	28	1	3	1	student	3		#NULL!	0	0	0	1	1	0	0	1	0		1	0	0	0	0	0	0			#NULL!	traditional medici	1	1	3	2	very powerful	3	2	very good	1	999.0	2	1	999.0	0	annifed, PCM	cough and fever	3	1
307	2	1	28	2	3	1	Student	3		#NULL!	0	0	0	1	0	0	0	1	0		1	0	0	0	1	0	0			#NULL!		1	1	3	3	999.0	4	1	999.0	1	general	1	1	999.0	0	gestid	ulcer	3	0
1267	3	1	28	1	3	1	student	3		#NULL!	0	0	0	0	0	0	0	1	0		0	1	0	0	1	0	0			#NULL!		1	1	3	4	good quality	4	4	999.0	1	999.0	1	2	999.0	1	it best known the prescriber		3	0
1355	3	1	28	1	4	1	police	2		95000	0	0	0	1	1	0	0	1	0		0	1	0	0	1	0	0			#NULL!		1	1	3	4	good quality	4	4	999.0	1	999.0	1	2	999.0	1	it best known the prescriber		3	0
522	2	1	28	2	2	2	appretise	3	printing press	20000	0	1	0	1	1	0	0	1	1		1	1	0	0	1	1	0			#NULL!		1	3	2	3	increase and supply drugs to hospital	3	2	good	0	999.0	1	2	999.0	1	lufamadrine	malaria	3	0
321	2	1	28	1	2	1	student	3		#NULL!	0	0	0	1	1	0	0	1	0		0	1	0	0	0	0	0			#NULL!		1	1	1	999	999.0	5	4	999.0	1	ibadan north health centre	2	1	999.0	0	procold	catah	3	#NULL!
544	2	1	28	1	4	1	farmer	13	bonat farms	#NULL!	1	0	0	1	1	0	0	1	0		0	1	0	0	1	0	0			#NULL!		0	4	999	999	999.0	999	4	999.0	1	teju	2	1	999.0	0	vitolin inhala	astma	3	1
573	2	2	28	2	3	1	trader	5	coca-cola distributor	#NULL!	0	0	0	1	1	0	0	1	1		0	1	0	0	0	0	0			#NULL!		1	2	2	4	999.0	3	2	999.0	1	molly hospital	1	1	999.0	0	well man	pain	3	#NULL!
917	2	2	28	1	4	1	coper	3		19800	0	0	0	0	1	0	0	1	0		0	1	0	0	1	0	0			#NULL!		1	1	3	3	999.0	4	4	999.0	1	adeoyo	1	1	999.0	0	yeast	eye	3	#NULL!
815	2	1	28	1	4	1	medical rep	2	mareson	#NULL!	0	0	0	1	0	0	0	0	0		0	0	0	0	1	0	0			#NULL!		1	1	3	3	999.0	4	4	999.0	1	adeoyo	1	1	999.0	0	yeast	eye	3	#NULL!
985	2	1	28	2	2	1	sales rep	2		#NULL!	0	0	0	1	1	0	0	1	0		0	1	0	0	0	0	0			#NULL!		1	1	3	3	999.0	4	4	999.0	1	adeoyo	1	1	999.0	0	yeast	eye	3	#NULL!
1373	3	1	28	1	4	1	farmer/student	13		#NULL!	0	0	0	1	0	0	0	0	0		0	1	0	0	1	0	0			#NULL!	financial problem	0	3	3	1	999.0	3	4	999.0	0	999.0	1	1	999.0	0	999.0	stomach	2	0
1440	3	2	28	1	4	1		999		#NULL!	0	0	0	1	0	0	0	1	0		1	1	0	0	1	0	0			#NULL!		1	1	2	3	low price	3	4	they treat but God heals	0	999.0	1	1	999.0	0	999.0		2	0
1399	3	1	28	2	4	1	police	2	ikom divi. police headquater	75000	0	0	0	1	1	0	0	1	0		1	1	0	0	1	0	0			#NULL!		1	1	2	3	low price	3	4	they treat but God heals	0	999.0	1	1	999.0	0	999.0		2	0
1431	3	2	28	2	4	2	teaching	2	girls scon school obudu	55000	0	0	0	1	1	0	0	1	0		1	0	0	1	0	0	0			#NULL!		1	2	2	3	not all medicine available	1	4	it brings about increase of patient	0	999.0	999	1	999.0	0	act and p-alaxin	malaria	2	0
1478	3	1	28	1	3	1	teacher	2	govt. sec obudu	#NULL!	1	0	0	0	1	0	0	1	0		1	1	0	0	0	0	0			#NULL!		1	1	3	3	are not expired once	3	4	they are professionals	0	999.0	999	1	999.0	0	ampiclux and vitamine c	accident	2	0
1435	3	1	28	2	2	1	cyclist	8	hire	3000	0	0	0	0	1	0	0	1	0		1	0	0	0	0	0	0			#NULL!		0	3	2	4	govt. shd provide drugs at a low price	3	4	poor	0	999.0	2	1	999.0	0	as prescribed by a chemist	for minor health issue	2	1
1316	3	1	28	1	3	1	student	3		#NULL!	0	0	0	1	1	0	0	1	0		1	1	0	0	1	0	0			#NULL!		0	1	3	3	almost all the medicine	3	4	availability of some medicine	0	999.0	999	1	999.0	0	asprin, PCM mixagrip	fever	2	0
419	2	2	28	1	5	1	civil servant	2	P &G	40000	0	0	0	1	1	0	0	0	0		0	0	0	0	0	0	0		northing	#NULL!	self tratement is	0	1	1	3	is very good	4	1	i think is very ad	0	999.0	1	2	999.0	0	bitter and astymine blood tonic	piles	2	0
908	2	2	28	2	3	1	trader	5	coca-cola distributor	#NULL!	0	0	0	1	1	0	0	1	1		0	1	0	0	0	0	0			#NULL!		1	4	2	4	999.0	1	4	999.0	1	uch	1	2	grany	1	cenox		2	1
476	2	2	28	1	4	1	secretary	2	jabol investment	#NULL!	0	0	0	0	1	0	0	1	0		0	1	0	0	1	0	0			#NULL!		1	3	999	999	999.0	5	999	999.0	999	999.0	999	1	999.0	0	chlorophenicol	typhoid	2	#NULL!
1109	3	1	28	2	5	1	student	3	okeh attah oju lga	50000	0	1	0	0	1	0	0	1	0		0	1	0	0	1	0	0		i pray to my God for help	#NULL!	lack of finance	1	4	3	4	govt shd put more effort	1	4	999.0	0	999.0	999	1	999.0	0	chloroquine	malaria	2	1
1488	3	1	28	1	4	1	police	2	ikom divi. police headquater	75000	0	0	0	0	0	0	0	1	0		1	0	0	0	1	0	0			#NULL!	we have govt. hosp	1	1	2	4	poor	3	4	999.0	0	999.0	999	1	999.0	0	chloroquine	malaria	2	1
1009	2	2	28	2	3	1	trader	5	coca-cola distributor	#NULL!	0	0	0	1	1	0	0	1	1		0	1	0	0	0	0	0			#NULL!		1	2	2	4	999.0	1	2	999.0	0	999.0	999	2	999.0	0	ciklvite; trmadol; malaria		2	#NULL!
1449	3	1	28	3	3	1	civil servant	2	abntity lga	40000	0	0	0	0	1	0	0	0	0		1	0	0	0	0	0	0		we go to store	#NULL!	for first aids	0	2	1	3	to be share all govt. hospital	1	4	very poor	0	999.0	999	1	999.0	0	first aid PCM and vitamine c	accident victim	2	0
1138	3	1	28	2	2	1	cyclist	8	hire	3000	0	0	0	0	1	0	0	1	0		1	1	0	0	1	0	0			#NULL!		1	5	2	3	inadequate	3	2	999.0	0	999.0	999	1	999.0	0	first aid treatment	accident	2	1
1102	3	1	28	1	4	1	police	2	ikom divi. police headquater	75000	0	0	0	1	1	0	0	1	0		1	1	0	0	0	0	0			#NULL!		1	1	3	4	999.0	4	4	999.0	0	999.0	999	1	999.0	0	folic acid, b.complex, PCM	malaria	2	0
1441	3	2	28	1	3	1	waitress	5	ctirigta louge	25000	0	1	0	1	0	0	0	1	0		1	0	0	0	1	0	0			#NULL!	availability of drugs	0	3	1	4	govt. shd provide drugs of high quality	1	2	999.0	0	999.0	1	1	999.0	0	i don't know the name	stomach pai	2	0
1313	3	1	28	2	1	1	business	5		#NULL!	0	0	0	0	0	1	0	1	0		0	0	1	0	0	0	0			#NULL!	cost	1	3	3	4	999.0	3	4	999.0	0	999.0	1	1	999.0	0	i don't know the name	stomach pai	2	0
1311	3	2	28	2	3	1	teacher	2		7000	0	0	0	1	0	0	0	0	0		0	1	0	0	0	0	0		at times i will go and get drugs	#NULL!		1	2	3	4	the medicine are too costly	3	4	999.0	0	999.0	999	1	999.0	0	iboprophin and caflan and PCM	body pain	2	0
742	2	2	28	1	3	2	student	3		#NULL!	0	0	0	0	1	0	0	1	0		1	0	0	0	0	0	0			#NULL!		1	2	3	3	999.0	4	2	999.0	0	999.0	999	1	999.0	0	ibupain		2	#NULL!
937	2	2	28	1	5	1	civil servant	2	uch	38000	1	0	0	1	0	0	0	0	0		1	0	0	0	0	0	0			#NULL!		1	2	3	3	999.0	4	2	999.0	0	999.0	999	1	999.0	0	ibupain		2	#NULL!
1681	2	2	28	1	5	1	civil servant	2	uch	38000	1	0	0	1	0	0	0	0	0		1	0	0	0	0	0	0			#NULL!		1	2	3	3	999.0	4	2	999.0	0	999.0	999	1	999.0	0	ibupain		2	0
312	2	1	28	2	2	2	Trader	5	mokola	#NULL!	0	0	0	1	1	0	0	0	0		1	0	0	0	0	0	0			#NULL!		1	4	1	4	999.0	1	4	999.0	0	999.0	999	999	999.0	999	krusher ab	joint pain and beadatie	2	#NULL!
1264	3	2	28	2	3	1	applicant	9		#NULL!	0	0	0	0	0	0	0	1	0		1	1	0	0	0	0	0			#NULL!		1	1	3	3	are not expired once	3	4	they are professionals	0	999.0	999	1	999.0	0	metro and bosckpan	stomach ache	2	0
907	2	2	28	1	4	2	public servant	2		#NULL!	0	0	0	1	1	0	0	1	0		0	1	0	0	0	0	0			#NULL!		1	4	1	4	999.0	1	2	999.0	1	molly specilist hospital	2	1	999.0	0	mid may	stomach pain	2	0
1018	2	2	28	1	4	1	coper	3		19800	0	0	0	0	1	0	0	1	0		0	1	0	0	1	0	0			#NULL!		1	2	2	4	999.0	3	2	999.0	0	999.0	999	2	family	999	monomin blood tonic		2	#NULL!
650	2	1	28	2	2	1	sales rep	2		#NULL!	0	0	0	1	1	0	0	1	0		0	1	0	0	0	0	0			#NULL!		1	2	2	999	999.0	5	4	999.0	0	999.0	2	2	my teacher	0	orc and av. pol PCM		2	1
1409	3	2	28	1	4	1	headmistress	2	mary seat of wrist nustry and	#NULL!	0	0	0	1	0	0	0	1	0		0	0	0	0	1	0	0		i simple apply for first aids	#NULL!	they give quality treatement	1	4	3	4	the medicine are of high quality	4	2	999.0	0	999.0	1	1	999.0	0	PCM	headache	2	0
1406	3	1	28	2	5	1	student	3	okeh attah oju lga	50000	0	1	0	0	1	0	0	0	0		1	1	0	0	1	0	0			#NULL!		1	1	2	3	we need more equipment	3	4	it heal our sickness and make us strong	0	999.0	999	1	999.0	0	PCM, mixagrip vitamine c	fever	2	0
1211	3	2	28	1	3	1		999		#NULL!	0	1	0	1	0	1	0	0	0		1	1	1	0	1	0	0			#NULL!		1	4	2	4	few medicines are available and is for minor illness	1	4	no enhancement	0	999.0	999	2	999.0	0	syrups	fever and malaria	2	0
1390	3	2	28	2	3	1	civil servant	2	ogoja lga	#NULL!	1	0	0	1	0	0	0	1	0		1	0	1	0	1	0	0			#NULL!	it is near	0	3	3	4	the same with chemist	3	4	it is goo drug	1	secret heart hospital	2	1	999.0	0	amatdpm	malaria	1	1
1008	2	2	28	1	4	2	public servant	2		#NULL!	0	0	0	1	1	0	0	1	0		0	1	0	0	0	0	0			#NULL!		1	1	3	4	999.0	3	4	999.0	1	adeoyo	1	2	daddy	0	carvedilot	eye	1	1
602	2	2	28	1	5	1	civil servant	2	uch	38000	1	0	0	1	0	0	0	0	0		1	0	0	0	0	0	0			#NULL!		1	1	3	4	999.0	3	4	999.0	1	adeoyo	1	2	daddy	0	carvedilot	eye	1	1
1134	3	2	28	2	4	2	teaching	2	girls scon school obudu	55000	0	0	0	1	1	0	0	1	0		1	1	0	0	1	0	0			#NULL!		1	5	1	1	poor	2	3	no enhancement	1	secret heart hospital	2	2	my sister	1	coratem, p. alaxin and PCM	malaria	1	0
1463	3	1	28	1	4	1	farmer/student	13		#NULL!	0	0	0	1	1	0	0	1	0		1	1	0	0	1	0	0			#NULL!	low cost	1	4	2	2	nearest to my place	3	4	999.0	1	sacred heart hospital obudu	2	2	my mother	1	erythromycine, PCM amoxin and ACT	malaria and typhoid	1	0
1055	3	2	28	1	3	1	waitress	5	ctirigta louge	25000	1	0	0	1	1	0	0	0	0		0	1	0	0	0	0	0		get natural heabs	#NULL!	is the alternative	1	2	2	4	the drugs may not available	1	4	999.0	0	private hospital	2	999	999.0	1	fancidar	malaria	1	1
816	2	2	28	1	3	1	student	3		#NULL!	1	1	0	0	0	0	0	0	0		0	0	0	0	0	0	0			#NULL!		1	4	1	4	999.0	1	2	999.0	1	ibadan central hospital	2	2	grand ma	0	fesulf	blood	1	0
402	2	1	28	2	2	2	business man	5	gate ibadan	#NULL!	1	1	0	1	0	0	0	0	0		1	0	0	0	0	0	0			#NULL!		1	1	2	3	999.0	3	3	999.0	1	anuoluwa gbagi ibadan	2	1	999.0	0	haicneal lotion	rashes	1	1
1063	3	1	28	3	3	1	civil servant	2	abntity lga	40000	0	0	0	1	0	0	0	0	0		0	1	0	0	1	1	0			#NULL!		1	1	3	2	there are high standard	4	1	it brings about quick recovery to patient	0	999.0	999	2	999.0	0	ibu-protain, act drugs	malaria/typhoid	1	0
1383	3	2	28	1	3	1	student	3		#NULL!	0	0	0	1	1	0	0	1	0		1	0	0	0	1	0	0			#NULL!	easy to buy	0	3	999	4	poor facility	1	4	qulify personel but no medicine	0	999.0	999	2	999.0	0	ibu-protain, act drugs	malaria/typhoid	1	0
1091	3	1	28	1	3	1	teacher	2	govt. sec obudu	#NULL!	0	0	0	1	1	0	0	1	0		0	1	0	0	1	0	0		self medication	#NULL!	financila charges	0	1	1	3	999.0	3	4	999.0	1	private	2	1	999.0	0	lumatem	malaria	1	1
1167	3	1	28	1	2	2	tailoring	4	kabiru's tailoring shop	35000	1	0	0	1	1	1	0	1	1		1	1	0	0	1	0	0			#NULL!		1	4	1	1	poor	2	2	no enhancement	1	private	2	1	999.0	0	lumatem	malaria	1	1
1473	3	1	28	1	3	1	student	3		10000	0	0	0	1	1	0	0	1	0		0	0	0	0	1	0	0			#NULL!	it is cheap	1	3	3	4	some medicine will not be there	3	4	they nave nafdarc registration number	1	private	2	1	999.0	0	lumatem	malaria	1	1
1076	3	1	28	1	4	1	farmer/student	13		#NULL!	0	0	0	1	0	0	0	0	0		1	0	0	1	0	0	0		we are left with n	#NULL!		0	2	1	4	average	3	4	ok	1	government	1	1	999.0	1	necotine	fever	1	0
1025	3	1	28	1	3	2	student	3	nndc tower	30000	0	0	0	1	0	0	0	0	0		1	0	0	0	0	0	0			#NULL!		1	4	2	3	999.0	3	4	999.0	1	999.0	1	1	999.0	1	pain relief	bone pain	1	0
1391	3	1	28	2	4	1	teacher	2	govt. sec obudu	40000	0	0	0	0	0	0	0	1	0		1	0	0	0	1	0	0			#NULL!	small amount is required	1	3	2	4	not all medicine are available	3	3	they are professional oriented	1	obudu clinic	2	1	999.0	0	tramadol	body pain	1	1
843	2	2	29	2	2	2	trader	5	atenda	#NULL!	1	1	0	1	0	0	0	0	0		1	0	0	0	0	0	0			#NULL!		999	999	2	999	999.0	2	4	999.0	999	999.0	999	999	999.0	999	999.0		999	#NULL!
819	2	2	29	2	2	1	fashion designer	4	temidire nice cut	#NULL!	0	0	0	0	1	0	0	1	0		0	1	0	0	0	0	0			#NULL!		1	4	1	4	999.0	2	4	999.0	1	999.0	2	2	999.0	0	twynefa 80mg	no idea	999	#NULL!
1058	3	1	29	1	4	1	police	2		95000	0	0	0	1	1	0	0	1	0		1	0	0	0	1	0	0			#NULL!	go to the hospital	1	1	3	4	999.0	3	4	provision og good quality health care	1	model hospital enugu	1	1	999.0	0	999.0	thyphoid fever	3	1
810	2	1	29	1	2	1	student	3		#NULL!	0	0	0	0	1	0	0	0	0		0	1	0	0	0	0	0			#NULL!		1	2	999	999	999.0	999	999	999.0	1	999.0	2	1	999.0	0	anti malaria drug	malaria	3	1
469	2	2	29	2	3	1		999		#NULL!	0	0	0	1	1	0	0	0	0		0	1	0	0	0	0	0			#NULL!		0	2	3	4	999.0	4	4	999.0	1	adeoyo	1	2	child	0	augmentin		3	#NULL!
863	2	2	29	2	2	2	house wife	1		17500	0	0	0	1	1	0	0	0	0		1	1	0	0	1	0	0			#NULL!		1	2	2	3	good and need more improvement	4	4	999.0	1	ibadan central hospital	1	1	999.0	0	gestid		3	#NULL!
1180	3	2	29	1	3	1	self-employed	5	akpanco compture centre	#NULL!	0	0	0	1	1	0	0	0	0		1	1	0	0	1	0	0			#NULL!		1	4	3	4	adequate	4	4	ok	1	999.0	1	2	999.0	1	it best known the prescriber		3	0
1215	3	1	29	1	2	2		999		#NULL!	0	0	0	1	1	0	0	1	0		1	1	0	0	1	0	0			#NULL!		1	3	1	1	no medicine available	2	2	no enhancement	0	999.0	2	1	999.0	0	PCM	fever	3	1
1122	3	1	29	2	4	1	farming	13	goddylogo farm	#NULL!	0	0	0	1	0	0	1	1	1		1	1	0	0	1	0	0			#NULL!		1	1	3	4	it is of standard	4	2	it enrich quick recovery	0	funtain hospital	2	1	999.0	0	PCM and other drugs	headache	3	1
323	2	1	29	3	3	2	business	5		#NULL!	0	0	1	0	0	0	0	0	0		1	0	0	0	0	0	0			#NULL!		0	2	1	1	999.0	2	4	999.0	1	health centre	1	1	999.0	0	priton expectorant adult	cough	3	1
1477	3	2	29	1	3	1	trader	5	ogoja road, obudu	50000	0	0	0	1	0	0	0	1	0		0	0	0	0	1	0	0			#NULL!	it is cheap	0	3	3	4	some medicine will not be there	3	3	good standard	0	999.0	999	1	999.0	0	act and p-alaxin	malaria	2	0
1053	3	1	29	1	4	1	soldier	2	eburutu barrack	50000	0	0	0	1	0	0	0	1	0		1	0	0	0	1	0	0			#NULL!		0	4	1	4	not always available	1	2	999.0	0	999.0	999	1	999.0	0	ampiclox,PCM, ampicillin	stomach pain	2	1
1444	3	1	29	1	4	1	police	2		95000	0	0	0	1	0	0	0	0	0	PHC	0	1	0	0	0	0	0			#NULL!	there is fastest one than the govt, hospital	1	3	2	3	at times security of drugs	4	2	there treatment are same	0	999.0	999	1	999.0	0	asprin, PCM mixagrip	fever	2	0
528	2	2	29	2	2	2	house wife	1		#NULL!	0	0	0	1	1	0	0	0	0		1	1	0	0	1	0	0			#NULL!		1	4	1	4	999.0	3	4	999.0	0	999.0	1	1	999.0	0	coartem	anti-malari	2	#NULL!
1228	3	2	29	2	3	1	teacher	2	God beg nustry and pry sch	8000	0	0	0	1	0	0	0	0	0		1	0	0	0	0	0	0			#NULL!		1	1	3	3	they are approved by doctor	4	4	999.0	1	govt. hospital	1	1	999.0	0	emzor PCM and flagy	body api	2	0
1049	3	1	29	1	3	1	student	3		#NULL!	0	0	0	1	1	0	0	0	0		0	1	0	0	0	0	0			#NULL!		1	1	2	4	999.0	3	2	999.0	0	999.0	999	1	999.0	0	folic acid, b.complex, PCM	malaria	2	0
1358	3	1	29	1	3	1	solder	2	calabar	#NULL!	1	0	0	1	0	0	0	1	0		1	0	0	0	1	0	0			#NULL!	availability of drugs	0	3	1	4	govt. shd provide drugs of high quality	1	2	999.0	0	999.0	1	1	999.0	0	i don't know the name	stomach pai	2	0
625	2	1	29	1	3	1	business	5	pussion river nig. ltd	#NULL!	0	0	0	1	1	0	0	1	0		0	1	0	0	0	0	0			#NULL!		1	2	2	4	999.0	3	2	999.0	0	999.0	999	2	999.0	0	icefenac plus	inflammation	2	#NULL!
873	2	2	29	1	3	2	dry cleaner	4	klin venture	#NULL!	0	0	0	1	1	0	0	1	0		1	1	0	0	0	0	0			#NULL!		1	4	1	4	999.0	1	2	999.0	1	molly specilist hospital	2	1	999.0	0	mid may	stomach pain	2	0
110	1	2	29	2	3	1	Trader	5	Market	#NULL!	0	0	#NULL!	1	0	#NULL!	#NULL!	#NULL!	6		1	0	0	0	0	0	0			#NULL!		1	2	2	4	Poor	3	2	Patient's Recovery	1	Parklane	1	2	999.0	999	Paracetamol	Headache	2	1
173	1	2	29	2	3	1	Trader	5	Market	#NULL!	0	0	#NULL!	1	0	#NULL!	#NULL!	#NULL!	1		1	0	0	0	0	0	0			#NULL!		1	2	2	4	Poor	3	2	Patient's Recovery	1	Parklane	1	2	999.0	999	Paracetamol	Headache	2	1
1142	3	1	29	1	3	1	teacher	2	GSS	#NULL!	0	0	0	1	0	0	0	0	0		1	0	0	0	0	0	0		nothing	#NULL!		0	1	2	4	available	3	4	fine	0	999.0	1	1	999.0	0	PCM	headache	2	0
1165	3	1	29	1	2	2	tailoring	4	danladi tailoting shop	35000	0	0	0	1	1	1	0	1	0		1	1	1	0	1	0	0			#NULL!		1	4	1	4	not always having the medicine	1	4	999.0	0	999.0	999	2	999.0	0	syrups	fever and malaria	2	0
659	2	1	29	1	3	2	business	5		#NULL!	0	0	0	0	0	0	0	0	0		0	0	0	0	0	0	0			#NULL!		1	2	2	3	999.0	3	2	999.0	0	999.0	999	1	999.0	0	vitamine c glucose		2	#NULL!
1544	1	2	29	2	3	1	Trader	5	Market	#NULL!	0	0	0	1	0	0	0	1	1		1	1	1	1	1	1	0			#NULL!		1	1	2	3	Moderately Availab	3	2	Patient's Recovery	0	999.0	1	1	999.0	999	999.0		1	0
1610	1	2	29	2	3	1	Trader	5	Market	#NULL!	0	0	0	1	0	0	0	1	1		1	1	1	1	1	1	0			#NULL!		1	1	2	3	Moderately Availab	3	2	Patient's Recovery	0	999.0	1	1	999.0	999	999.0		1	0
1647	1	2	29	2	3	1	Trader	5	Market	#NULL!	0	0	0	1	0	0	0	1	1		1	1	1	1	1	1	0			#NULL!		1	1	2	3	Moderately Availab	3	2	Patient's Recovery	0	999.0	1	1	999.0	999	999.0		1	0
675	2	2	29	2	4	1	trader	5	mokola	#NULL!	0	0	0	1	1	0	0	0	0		1	0	0	0	0	0	0			#NULL!		1	1	2	3	999.0	3	4	good	1	govt. hospital	1	1	999.0	0	999.0		1	0
1230	3	2	29	2	#NULL!	1	farming	13		#NULL!	1	0	0	1	0	0	0	0	0		0	1	0	0	0	0	0			#NULL!		1	4	3	3	999.0	1	4	999.0	1	general hospital	1	1	999.0	0	ACT	fever	1	0
747	2	2	29	1	3	2	student	3	poly ibadan	#NULL!	0	0	0	1	1	0	0	1	0		1	1	0	0	0	0	0			#NULL!		1	1	3	2	999.0	4	2	999.0	1	UCH	1	2	999.0	0	augumentin		1	0
838	2	1	29	2	2	2		999		#NULL!	0	0	#NULL!	#NULL!	#NULL!	#NULL!	#NULL!	#NULL!	#NULL!		0	0	0	0	0	0	0			#NULL!		1	1	3	4	999.0	3	4	999.0	1	adeoyo	1	2	daddy	0	carvedilot	eye	1	1
1529	1	1	29	2	4	1	Medical Doctor	2	UNTH	180000	1	1	0	1	0	#NULL!	#NULL!	#NULL!	#NULL!		1	1	0	0	0	0	0			#NULL!		1	1	3	3	Highly Available	4	4	Patient's Recovery	1	UNTH	1	1	999.0	0	Co-trimoxazole	Infection	1	0
235	1	1	29	2	4	1	Medical Doctor	2	UNTH	180000	1	1	#NULL!	1	0	#NULL!	#NULL!	#NULL!	#NULL!		1	0	0	0	0	0	0			#NULL!		1	1	3	3	Highly Available	4	4	Patient's Recovery	1	UNTH	1	1	999.0	0	Co-trimoxazole	Infection	1	0
297	1	1	29	2	4	1	Medical Doctor	2	UNTH	180000	1	1	#NULL!	1	0	#NULL!	#NULL!	#NULL!	#NULL!		1	0	0	0	0	0	0			#NULL!		1	1	3	3	Highly Available	4	4	Patient's Recovery	1	UNTH	1	1	999.0	0	Co-trimoxazole	Infection	1	0
1595	1	1	29	2	4	1	Medical Doctor	2	UNTH	180000	1	1	0	1	0	#NULL!	#NULL!	#NULL!	#NULL!		1	1	0	0	0	0	0			#NULL!		1	1	3	3	Highly Available	4	4	Patient's Recovery	1	UNTH	1	1	999.0	0	Co-trimoxazole	Infection	1	0
1669	1	1	29	2	4	1	Medical Doctor	2	UNTH	180000	1	1	0	1	1	0	0	0	0		1	1	0	0	0	0	0			#NULL!		1	1	3	3	Highly Available	4	4	Patient's Recovery	1	UNTH	1	1	999.0	0	Co-trimoxazole	Infection	1	0
1632	1	1	29	2	4	1	Medical Doctor	2	UNTH	180000	1	1	#NULL!	1	0	#NULL!	#NULL!	#NULL!	#NULL!		1	1	0	0	0	0	0			#NULL!		1	1	3	3	Highly Available	4	4	Patient's Recovery	1	UNTH	1	1	999.0	0	Co-trimoxazole	Infection	1	0
1159	3	2	29	2	3	2	teaching	2	girs seconary sch obudu	50000	0	1	0	0	1	1	0	1	0		1	1	0	0	1	0	0			#NULL!		1	2	2	4	not all medicines are available	1	4	it reduces the quality of services rendered	1	obudu clinic	1	1	999.0	0	coathem, lumathem and blood capsul	malaria and typhoid	1	1
327	2	2	29	1	4	#NULL!	student	3		#NULL!	0	1	0	0	1	0	0	0	0		0	1	0	0	0	0	0			#NULL!		1	4	999	1	999.0	5	999	999.0	1	king's hospital	2	1	999.0	0	condid V6	toilet disease	1	1
481	2	2	29	1	2	1		999		#NULL!	0	0	0	1	1	0	0	1	0		1	1	0	0	1	0	0			#NULL!		1	2	1	1	999.0	999	1	999.0	1	jokotade hospital	2	2	mother	1	contiflo od tamsulosin	urine drug	1	0
1546	1	2	29	2	3	1	Civil Servant	2		93000	0	0	0	1	0	#NULL!	#NULL!	#NULL!	#NULL!		1	1	0	1	1	1	0			#NULL!		0	1	3	2	Highly Available	4	3	Patient's Recovery	1	St.Thereasa	2	1	999.0	0	Elanquine	Malaria	1	0
1649	1	2	29	2	3	1	Trader	5		90000	0	0	0	1	0	0	0	0	0		1	1	0	0	0	0	0			#NULL!		0	1	3	2	Highly Available	4	3	Patient's Recovery	1	St.Thereasa	2	1	999.0	0	Elanquine	Malaria	1	0
1612	1	2	29	2	3	1	Trader	5		93000	0	0	0	1	0	#NULL!	#NULL!	#NULL!	#NULL!		1	1	0	0	0	0	0			#NULL!		0	1	3	2	Highly Available	4	3	Patient's Recovery	1	St.Thereasa	2	1	999.0	0	Elanquine	Malaria	1	0
782	2	2	29	2	2	1	trader	5	agbeni	#NULL!	0	0	0	1	1	0	0	1	1		1	1	0	0	0	0	0			#NULL!		1	4	1	4	999.0	1	2	999.0	1	ibadan central hospital	2	2	grand ma	0	fesulf	blood	1	0
770	2	1	29	1	4	1	tailor	4		#NULL!	1	0	0	0	1	0	0	1	0		0	1	0	0	1	0	0			#NULL!		1	2	2	4	999.0	3	4	999.0	1	ibadan central hospital	2	1	999.0	0	gestid	stomach pain	1	#NULL!
1090	3	2	29	1	3	1	trader	5	ogoja road, obudu	50000	0	0	0	0	1	0	0	0	0		0	0	0	0	1	0	0			#NULL!	drugs always cheap	1	4	2	3	some medicine are available	3	1	999.0	0	999.0	999	2	999.0	0	ibu-protain, act drugs	malaria/typhoid	1	0
993	2	1	29	2	3	1	civil servant	2	dugbe	#NULL!	0	0	0	1	0	0	0	0	0		1	0	0	0	0	0	0			#NULL!		999	4	1	4	999.0	5	2	999.0	1	UCH	1	1	999.0	0	normaretic, vssopin, nifedin dexl, remiz	hypertension	1	#NULL!
245	1	1	29	2	4	1	Retired	7		8000	0	0	#NULL!	1	0	1	1	1	1		1	0	0	0	0	0	0		Self medication	#NULL!		1	4	2	4	Poor	3	1	Patient's Recovery	1	999.0	1	1	999.0	0	NSAIDs	Pain	1	1
1439	3	1	29	2	3	1	teacher	2	GSS	#NULL!	0	0	0	1	0	0	0	0	0		1	0	0	0	0	0	0			#NULL!		0	1	3	4	sometimes there are no drugs	3	4	qualify doctors prescribe drugs	1	999.0	1	1	999.0	0	PCM amoxilin and agumentin	typhod fever	1	1
960	2	1	29	1	3	1	business	5	pussion river nig. ltd	#NULL!	0	0	0	1	1	0	0	1	0		0	1	0	0	0	0	0			#NULL!		1	4	3	4	999.0	3	4	999.0	1	jericho specialist	1	1	999.0	0	urine bag; acedofenac 100mg	urine	1	1
1704	2	1	29	1	3	2	business	5	pussion river nig. ltd	#NULL!	0	0	0	1	0	0	0	0	0		0	1	0	0	0	0	0			#NULL!		1	4	3	4	999.0	3	4	999.0	1	jericho specialist	1	1	999.0	0	urine bag; acedofenac 100mg	urine	1	1
994	2	1	29	1	3	2	business	5		#NULL!	0	0	0	0	0	0	0	0	0		0	0	0	0	0	0	0			#NULL!		1	4	3	4	999.0	3	4	999.0	1	jericho specialist	1	1	999.0	0	urine bag; acedofenac 100mg	urine	1	1
658	2	1	29	2	3	1	civil servant	2	dugbe	40000	0	0	0	1	0	0	0	0	0		1	0	0	0	0	0	0			#NULL!		1	1	3	4	999.0	3	4	999.0	1	uch	1	1	999.0	0	vitamine b, vesoprin,	eye problem	1	1
538	2	2	29	1	3	2	dry cleaner	4	klin venture	#NULL!	0	0	0	1	1	0	0	1	0		1	1	0	0	0	0	0			#NULL!		0	4	3	3	999.0	4	4	999.0	1	general	1	2	mother	1	xalathan eye drop	eye	1	1
548	2	2	30	5	4	1	trader	5		#NULL!	1	0	0	0	1	0	0	1	0		0	1	0	0	0	0	0			#NULL!		999	999	999	999	999.0	999	999	999.0	999	999.0	999	999	999.0	999	999.0		999	#NULL!
569	2	1	30	1	4	1	officer	2	NPF	75000	1	1	0	1	1	1	0	1	1		1	1	0	0	1	1	0			#NULL!		999	999	2	999	999.0	2	4	999.0	999	999.0	999	999	999.0	999	999.0		999	#NULL!
911	2	2	30	2	3	1	trader	5		#NULL!	0	0	0	1	1	0	0	1	1		1	1	0	0	0	0	0			#NULL!		999	999	2	999	999.0	2	4	999.0	999	999.0	999	999	999.0	999	999.0		999	#NULL!
859	2	1	30	1	3	2	civil servant	2		27000	0	0	0	1	0	0	0	0	0		1	0	0	0	0	0	0			#NULL!		1	1	2	4	999.0	3	1	999.0	0	999.0	2	2	granny	1	duretic satchet asprin tab	no idea	999	1
1081	3	2	30	1	4	1	trader	5	obudu	20000	0	0	0	0	1	0	0	1	0		1	0	0	0	0	0	0		available	#NULL!	they treat us well	1	2	1	4	highly experiensed	3	999	999.0	1	model hospital enugu	1	1	999.0	0	999.0	thyphoid fever	3	1
1486	3	2	30	1	4	1	civil servant	2	secret heart hospital ogoja	150000	1	0	0	0	1	0	0	1	0		1	0	0	0	1	0	0			#NULL!		1	4	2	4	999.0	3	3	provision og good quality health care	1	model hospital enugu	1	1	999.0	0	999.0	thyphoid fever	3	1
547	2	2	30	2	4	1		999		#NULL!	1	0	0	0	1	0	0	0	0		0	1	0	0	0	0	0			#NULL!		0	4	999	999	999.0	999	4	999.0	1	jum	2	2	child	1	7keys		3	1
320	2	1	30	2	2	2	trader	5	oje mkt	#NULL!	0	0	0	1	1	0	0	1	0		1	0	0	0	0	0	0			#NULL!		1	1	2	4	999.0	3	4	999.0	1	oni and son private hospital	2	1	999.0	0	benylin for children	cough	3	#NULL!
882	2	2	30	2	4	1		999		#NULL!	1	0	0	0	1	0	0	0	0		0	1	0	0	0	0	0			#NULL!		1	2	2	3	999.0	4	4	999.0	1	ibadan central hospital	2	2	mother	0	cenox		3	#NULL!
1128	3	2	30	2	3	1	teaching	2	state sec sch obudu	25000	1	0	0	1	1	0	0	1	0		1	1	0	0	1	0	0			#NULL!		1	3	1	4	poor	1	2	it increases the number of pple coming to the hospital	1	obudu clinic	2	2	my son	1	chloroquine and maloxine	fever	3	1
308	2	1	30	3	2	1	Trader	5		#NULL!	0	0	0	1	1	0	0	1	0		1	1	0	0	1	0	0			#NULL!		0	4	1	4	999.0	1	999	999.0	1	general	1	1	999.0	0	clofenac sr multivitamin	body pain	3	0
829	2	2	30	2	4	1	banker	2	sky bank	50000	0	0	0	0	1	0	0	0	0		0	1	0	0	0	0	0			#NULL!		1	2	2	3	good and need more improvement	4	4	999.0	1	ibadan central hospital	1	1	999.0	0	gestid		3	#NULL!
1397	3	2	30	2	4	1	civil servant	2	secret heart hospital ogoja	150000	1	1	0	1	0	0	0	1	0		0	1	0	0	1	0	0			#NULL!		1	1	3	4	good quality	4	4	999.0	1	999.0	1	2	999.0	1	it best known the prescriber		3	0
333	2	2	30	1	2	1	trader	5	idi-ope	#NULL!	0	0	1	0	0	0	0	0	0		0	0	0	1	0	0	0			#NULL!		0	2	3	1	999.0	999	999	999.0	1	health centre	1	1	999.0	0	moko mist mag	ulcer	3	1
1425	3	2	30	2	3	1	teaching	2	state sec sch obudu	25000	1	0	0	1	1	0	0	1	0		1	1	0	0	1	0	0			#NULL!		1	3	1	1	no medicine available	2	2	no enhancement	0	999.0	2	1	999.0	0	PCM	fever	3	1
1043	3	1	30	1	5	1	teacher	2	community secondary sch	#NULL!	0	0	0	1	0	0	0	1	1		1	0	0	1	1	0	0		drugs not avilable	#NULL!		1	1	2	3	govt. shld provide medicine	3	4	it helps me to know my health status	0	funtain hospital	2	1	999.0	0	PCM and other drugs	headache	3	1
741	2	2	30	2	2	1	trader	5	agbeni mkt	#NULL!	0	0	0	0	1	0	0	1	0		0	1	0	0	0	0	0			#NULL!		1	2	3	3	999.0	4	2	999.0	0	999.0	999	2	mother	0	sivotheotamol	asthma	3	#NULL!
834	2	1	30	2	2	1	business man	5		100000	1	1	0	1	1	0	0	0	0		0	1	0	0	0	0	0			#NULL!		1	2	3	3	999.0	4	2	999.0	0	999.0	999	2	mother	0	sivotheotamol	asthma	3	#NULL!
936	2	1	30	2	5	2	teacher	2	peson secondary scho	45000	0	0	0	1	0	0	0	0	1		1	0	0	0	0	0	0			#NULL!		1	2	3	3	999.0	4	2	999.0	0	999.0	999	2	mother	0	sivotheotamol	asthma	3	#NULL!
1680	2	1	30	2	5	2	teacher	2		45000	0	0	0	1	0	0	0	0	1		1	0	0	0	0	0	0			#NULL!		1	2	3	3	999.0	4	2	999.0	0	999.0	999	2	mother	0	sivotheotamol	asthma	3	0
482	2	1	30	2	3	1	trader	5	general supperstore	#NULL!	1	1	0	1	1	0	0	0	0		1	1	0	0	0	0	0			#NULL!		0	4	1	1	999.0	1	999	999.0	1	999.0	2	2	husband	0	tears natural	eye	3	0
883	2	2	30	5	4	1	trader	5		#NULL!	1	0	0	0	1	0	0	1	0		0	1	0	0	0	0	0			#NULL!		1	1	3	3	999.0	4	4	999.0	1	adeoyo	1	1	999.0	0	yeast	eye	3	#NULL!
1357	3	2	30	1	3	1	fed. mini of healt	2	abuja	#NULL!	1	0	0	1	0	0	1	1	0		1	1	0	0	1	0	0			#NULL!		1	1	2	3	low price	3	4	they treat but God heals	0	999.0	1	1	999.0	0	999.0		2	0
1350	3	1	30	1	4	1	soldier	2	eburutu barrack	50000	0	0	0	1	0	0	0	1	0		0	0	0	0	1	0	0			#NULL!	it is cheap	0	3	3	4	some medicine will not be there	3	3	good standard	0	999.0	999	1	999.0	0	act and p-alaxin	malaria	2	0
1432	3	2	30	2	3	1		999	house wife	#NULL!	0	0	0	1	0	0	0	0	0		1	1	0	0	1	0	0			#NULL!		1	1	3	2	they are very ok	4	1	very good	0	999.0	999	1	999.0	0	ampiclux and vitamine c	accident	2	0
1273	3	1	30	2	3	1	business	5		#NULL!	0	0	0	1	0	0	0	0	0	PHC	0	1	0	0	0	0	0			#NULL!	there is fastest one than the govt, hospital	1	3	2	3	at times security of drugs	4	2	there treatment are same	0	999.0	999	1	999.0	0	asprin, PCM mixagrip	fever	2	0
1322	3	1	30	1	3	1	business	5	cocoa machant	500000	0	0	0	1	1	1	0	1	0		1	1	1	0	1	0	0			#NULL!		1	2	1	3	good	4	1	not bad	0	999.0	1	1	999.0	0	augumentine	chest pain	2	0
261	1	1	30	1	3	1	Student	3		#NULL!	1	0	#NULL!	1	#NULL!	#NULL!	#NULL!	#NULL!	#NULL!		1	0	0	0	0	0	0			#NULL!		1	1	2	4	999.0	3	1	999.0	1	999.0	1	2	999.0	1	Coartem	Malaria	2	0
1135	3	2	30	2	#NULL!	1	person wife	1	house wife	#NULL!	0	0	0	1	0	0	0	0	0		1	0	0	0	0	0	0		ask for help	#NULL!	helpful	0	1	2	999	available	3	4	999.0	0	999.0	1	1	999.0	0	cold off	feaver	2	0
259	1	1	30	1	2	1	Trader	5		#NULL!	0	0	#NULL!	1	1	#NULL!	#NULL!	#NULL!	#NULL!		0	0	0	0	1	0	0			#NULL!	Income	1	4	2	4	Moderately Availab	3	2	Patient's Recovery	1	UNTH	1	2	999.0	0	Fansidar	Malaria	2	1
1398	3	2	30	2	4	1	civil servant	2		#NULL!	1	1	0	1	1	0	0	1	0		1	1	0	0	1	0	0			#NULL!		1	1	2	4	avoidance of keeping expired drugs	3	2	999.0	0	999.0	999	1	999.0	0	iboprophin and caflan and PCM	body pain	2	0
1005	2	1	30	1	4	1	officer	2	NPF	75000	1	1	0	1	1	1	0	1	1		1	1	0	0	1	1	0			#NULL!		1	2	3	3	999.0	4	2	999.0	0	999.0	999	1	999.0	0	ibupain		2	#NULL!
1012	2	2	30	2	3	1	trader	5		#NULL!	0	0	0	1	1	0	0	1	1		1	1	0	0	0	0	0			#NULL!		1	2	2	4	999.0	3	2	999.0	0	999.0	999	1	999.0	0	lumartem	malaria	2	#NULL!
1329	3	1	30	1	4	1	business	5	puye's paint company	#NULL!	0	0	0	1	1	1	0	1	0		1	1	0	0	1	0	0			#NULL!		1	2	1	1	they are of low standard	1	4	999.0	0	999.0	999	1	999.0	0	malaria drugs	malaria	2	0
904	2	1	30	1	4	1	officer	2	NPF	75000	1	1	0	1	1	1	0	1	1		1	1	0	0	1	1	0			#NULL!		1	2	2	4	999.0	3	2	999.0	0	999.0	999	2	family	999	monomin blood tonic		2	#NULL!
1026	3	1	30	1	3	1	game reserves	12		30000	0	0	0	1	0	0	0	0	0		0	0	0	0	0	0	0			#NULL!		999	999	999	999	999.0	999	999	999.0	0	999.0	1	1	999.0	0	pnandol	headache	2	1
1100	3	2	30	1	4	1	civil servant	2	secret heart hospital ogoja	150000	1	1	0	1	0	0	0	0	0		1	0	0	0	0	0	0			#NULL!	lack of finance	1	4	1	3	they do not always have drugs	4	2	999.0	1	govt. hospital	1	1	999.0	1	prescription 2	prevension	2	1
624	2	1	30	1	4	1	business man	5	bodija	#NULL!	0	0	0	0	1	0	0	0	0		0	1	0	0	0	0	0			#NULL!		1	2	2	3	999.0	3	2	999.0	0	999.0	999	1	999.0	0	vitamine c glucose		2	#NULL!
254	1	1	30	2	4	1	Retired	7	Nat Pop Commission	9000	0	0	#NULL!	1	0	1	1	#NULL!	#NULL!		1	0	0	0	0	0	0		Self medication	#NULL!		1	4	3	4	Poor	4	1	Patient's Recovery	1	999.0	1	1	999.0	0	Amalar	Malaria	1	0
1419	3	1	30	2	4	1	farming	13	goddylogo farm	#NULL!	0	0	0	1	0	0	1	1	0		1	1	0	0	1	0	0			#NULL!		1	2	1	1	THEY ARE NOT ALWAYS AVAILABLE	1	4	it reduces the incoming of patient	1	999.0	2	1	999.0	1	asprin	body pain	1	1
721	2	2	30	2	4	1	trading	5		#NULL!	0	0	0	1	1	0	0	1	0		1	0	0	0	0	0	0			#NULL!		1	1	3	2	999.0	4	2	999.0	1	UCH	1	2	999.0	0	augumentin		1	0
29	1	2	30	2	4	1	Trader	5	Market	50000	1	1	#NULL!	1	0	#NULL!	#NULL!	#NULL!	#NULL!		1	0	0	0	0	0	0			#NULL!		1	1	3	2	Highly Available	4	2	Patient's Recovery	1	UNTH	1	1	999.0	0	Emal	Malaria	1	0
1653	1	2	30	2	4	1	Trader	5	Market	50000	1	1	0	1	1	0	0	0	0		1	1	0	0	0	0	0			#NULL!		1	1	3	2	Highly Available	4	2	Patient's Recovery	1	UNTH	1	1	999.0	0	Emal	Malaria	1	0
655	2	1	30	2	1	2	engineer	2		15000	0	0	0	1	0	0	0	0	0		1	0	0	0	0	0	0			#NULL!		0	1	1	4	poor	1	4	999.0	1	general hospital jericho	1	1	999.0	0	eryfast 500mg	liver disease	1	1
1378	3	1	30	1	4	1	trader	5	obudu	20000	0	0	0	0	1	0	0	1	0		1	1	0	0	1	0	0			#NULL!	low cost	1	4	2	2	nearest to my place	3	4	999.0	1	sacred heart hospital obudu	2	2	my mother	1	erythromycine, PCM amoxin and ACT	malaria and typhoid	1	0
1487	3	2	30	2	4	1	civil servant	2		#NULL!	1	0	0	1	1	0	0	0	0		0	1	0	0	0	0	0		get natural heabs	#NULL!	is the alternative	1	2	2	4	the drugs may not available	1	4	999.0	0	private hospital	2	999	999.0	1	fancidar	malaria	1	1
576	2	2	30	2	3	1	trader	5		#NULL!	0	0	0	1	1	0	0	1	1		1	1	0	0	0	0	0			#NULL!		1	4	1	4	999.0	1	2	999.0	1	ibadan central hospital	2	2	grand ma	0	fesulf	blood	1	0
601	2	1	30	2	5	2	teacher	2	peson secondary scho	45000	0	0	0	1	0	0	0	0	1		1	0	0	0	0	0	0			#NULL!		1	2	2	4	999.0	3	4	999.0	1	ibadan central hospital	2	1	999.0	0	gestid	stomach pain	1	#NULL!
315	2	1	30	2	3	1	self employed	11		#NULL!	0	0	0	1	1	0	0	0	0		1	1	0	0	0	0	0			#NULL!		1	4	1	4	999.0	1	4	999.0	1	Ibadan north East LG clinic	1	1	999.0	999	glucosode	diabetes	1	#NULL!
1468	3	2	30	1	4	1	trader	5	obudu	20000	1	1	0	0	1	0	0	1	0		1	0	0	0	1	0	0			#NULL!	easy to buy	0	3	999	4	poor facility	1	4	qulify personel but no medicine	0	999.0	999	2	999.0	0	ibu-protain, act drugs	malaria/typhoid	1	0
1346	3	1	30	1	3	1	student	3		#NULL!	0	0	0	1	1	0	0	1	0		0	0	0	0	1	0	0			#NULL!	it is cheap	1	3	3	4	some medicine will not be there	3	4	they nave nafdarc registration number	1	private	2	1	999.0	0	lumatem	malaria	1	1
786	2	2	30	2	4	2	banker	2	zenith	#NULL!	1	0	0	1	1	0	0	1	1		1	1	0	0	0	0	0			#NULL!		1	2	2	999	999.0	3	2	999.0	1	aliff	2	1	999.0	0	malaria drug	malaria	1	1
990	2	1	30	2	1	2	engineer	2		15000	0	0	0	1	0	0	0	0	0		1	0	0	0	0	0	0			#NULL!		1	2	2	999	999.0	3	2	999.0	1	aliff	2	1	999.0	0	malaria drug	malaria	1	1
1700	2	1	30	2	4	1	civil servant	2	uch	40000	1	0	0	0	1	0	0	0	0		1	0	0	0	0	0	0			#NULL!		1	2	2	999	999.0	3	2	999.0	1	aliff	2	1	999.0	0	malaria drug	malaria	1	1
956	2	1	30	2	4	1	civil servant	2	uch	40000	1	1	0	1	0	0	0	0	0		1	0	0	0	0	0	0			#NULL!		1	2	2	999	999.0	3	2	999.0	1	aliff	2	1	999.0	0	malaria drug	malaria	1	1
475	2	1	30	2	3	2	factory worker	2	sumal food ltd	#NULL!	0	0	0	1	1	0	0	1	1		1	0	0	0	1	0	0			#NULL!		1	4	2	2	999.0	4	4	999.0	1	adeoyo	1	2	daughter	1	neofylin	cough	1	0
621	2	1	30	2	4	1	civil servant	2	uch	40000	1	1	0	1	0	0	0	0	0		1	0	0	0	0	0	0			#NULL!		1	1	2	4	average	1	4	999.0	1	uch	1	1	999.0	0	nifalipine tab. 20mg	high blood pressure	1	0
823	2	2	30	2	4	1	teacher	2	bodija	#NULL!	0	0	0	0	1	0	0	0	0		0	0	0	0	0	0	1			#NULL!		999	4	1	4	999.0	5	2	999.0	1	UCH	1	1	999.0	0	normaretic, vssopin, nifedin dexl, remiz	hypertension	1	#NULL!
959	2	1	30	1	4	1	business man	5	bodija	#NULL!	0	0	0	0	1	0	0	0	0		0	1	0	0	0	0	0			#NULL!		999	4	1	4	999.0	5	2	999.0	1	UCH	1	1	999.0	0	normaretic, vssopin, nifedin dexl, remiz	hypertension	1	#NULL!
1703	2	1	30	1	4	1	business man	5	bodija	#NULL!	1	1	0	1	1	0	0	0	0		0	1	0	0	0	0	0			#NULL!		999	4	1	4	999.0	5	2	999.0	1	UCH	1	1	999.0	0	normaretic, vssopin, nifedin dexl, remiz	hypertension	1	#NULL!
1101	3	2	30	2	4	1	civil servant	2		#NULL!	1	1	0	1	1	0	0	1	0		1	1	0	0	1	0	0			#NULL!	they used to delay	1	4	1	3	they do not always have drugs	4	2	999.0	1	999.0	1	1	999.0	1	procool	headache/carrta	1	0
709	2	1	30	1	4	1	technologist	2	winteck nig. ltd	30000	0	0	0	1	1	0	0	1	0		1	1	0	0	0	0	0			#NULL!		1	1	1	2	999.0	999	4	999.0	1	ibadan central hospital	2	1	999.0	0	propiral vasoprin snipha	high blood pressure	1	#NULL!
103	1	2	30	2	4	1	Civil Servant	2	LGA	10000	0	0	#NULL!	1	0	#NULL!	#NULL!	#NULL!	#NULL!		1	0	0	0	0	0	0		Self medication	#NULL!	No other means	1	3	3	4	Poor	4	1	Patient's Recovery	1	999.0	1	1	999.0	0	Quinsunat	Malaria	1	1
858	2	1	30	2	3	1	business man	5	gate	40000	0	0	0	1	1	0	0	0	0		1	1	0	0	1	0	0			#NULL!		1	4	3	4	999.0	3	4	999.0	1	jericho specialist	1	1	999.0	0	urine bag; acedofenac 100mg	urine	1	1
887	2	2	31	2	3	2	teacher	2	omolara	40000	0	0	0	1	1	0	0	1	0		1	0	0	0	0	0	0			#NULL!		1	4	1	4	999.0	2	4	999.0	1	999.0	2	2	999.0	0	twynefa 80mg	no idea	999	#NULL!
1011	2	1	31	2	2	1	electrician	4	gbengus electronic	#NULL!	0	0	0	0	1	0	0	1	0		0	1	0	0	1	0	0			#NULL!		1	2	2	3	good and need more improvement	4	4	999.0	1	ibadan central hospital	1	1	999.0	0	gestid		3	#NULL!
498	2	1	31	1	3	1	student	3		#NULL!	0	0	0	1	1	0	0	0	1		1	0	0	0	0	0	0			#NULL!		1	1	2	4	999.0	3	4	999.0	1	oluyoro hospital	1	1	999.0	0	ginseng tab	back pain	3	#NULL!
767	2	1	31	1	2	1	furniture	4		50000	0	0	0	1	0	0	0	0	0		0	0	0	1	0	0	0			#NULL!		1	2	3	3	999.0	4	2	999.0	0	999.0	999	2	mother	0	sivotheotamol	asthma	3	#NULL!
575	2	1	31	2	2	1	electrician	4	gbengus electronic	#NULL!	0	0	0	0	1	0	0	1	0		0	1	0	0	1	0	0			#NULL!		1	1	3	3	999.0	4	4	999.0	1	adeoyo	1	1	999.0	0	yeast	eye	3	#NULL!
661	2	1	31	2	2	2	electrician	4	gbengus electronic	#NULL!	0	0	0	0	1	0	0	1	0		0	1	0	0	1	0	0			#NULL!		1	1	3	3	999.0	4	4	999.0	1	adeoyo	1	1	999.0	0	yeast	eye	3	#NULL!
951	2	1	31	1	3	1	house wife	1		#NULL!	1	1	0	0	1	0	0	0	0		0	1	0	0	0	0	0			#NULL!		1	1	3	3	999.0	4	4	999.0	1	adeoyo	1	1	999.0	0	yeast	eye	3	#NULL!
1695	2	1	31	1	3	1	house wife	1		#NULL!	1	1	0	1	1	0	0	0	0		0	1	0	0	0	0	0			#NULL!		1	1	3	3	999.0	4	4	999.0	1	adeoyo	1	1	999.0	0	yeast	eye	3	#NULL!
1266	3	1	31	2	3	1	farming	13		7500	0	1	0	1	0	0	0	0	0		1	0	0	0	0	0	0			#NULL!		1	2	2	1	most of the medicine ar not found here	3	2	average	0	999.0	999	1	999.0	0	999.0	head ache and carrtha	2	0
1659	1	1	31	2	4	1	Trader	5	Market	#NULL!	0	0	#NULL!	1	1	1	1	1	1		1	1	1	1	1	1	0			#NULL!		0	1	1	1	999.0	3	2	999.0	0	999.0	1	999	999.0	1	999.0		2	1
35	1	2	31	2	4	1	Trader	5	Market	#NULL!	0	0	#NULL!	1	0	1	1	1	1		1	0	0	0	0	0	0			#NULL!		0	1	1	1	999.0	3	2	999.0	0	999.0	1	999	999.0	1	999.0		2	1
143	1	2	31	2	4	1	Trader	5	Market	#NULL!	0	0	#NULL!	1	0	3	4	5	6		1	0	0	0	0	0	0			#NULL!		0	1	1	1	999.0	3	2	999.0	0	999.0	1	999	999.0	1	999.0		2	1
1031	3	1	31	2	4	1	public servant	2	civil defence	60000	0	0	0	1	1	1	1	0	0		0	1	0	0	0	1	0			#NULL!	they will pay atte	1	4	3	4	it is morderately good	3	4	it shows the quality of service	0	999.0	999	1	999.0	0	amoxil	thyphoid	2	1
552	2	2	31	2	3	2	teacher	2	omolara	20000	0	0	0	1	1	0	0	1	0		1	0	0	0	0	0	0			#NULL!		999	999	1	1	999.0	2	3	999.0	0	999.0	999	2	fellow	0	antmalaria, ketral vit. E	malaria	2	#NULL!
865	2	2	31	1	3	2	computer operator	2		17000	0	0	0	1	1	0	0	1	0		1	1	0	0	0	0	0			#NULL!		1	1	3	3	999.0	4	4	999.0	0	999.0	999	2	child	0	M&B PCM and vitacee		2	#NULL!
681	2	2	31	2	5	1	banking	2	sterling bank plc	48000	0	0	0	1	1	0	0	0	0		0	1	0	0	0	0	0			#NULL!		999	2	1	4	999.0	1	4	999.0	1	bembow	2	1	999.0	0	PCM and vit. C	for headache and cattarh	2	1
505	2	1	31	2	4	1	manager	2	lekrem international	75000	0	0	1	0	0	0	0	0	0		1	1	0	0	1	0	0			#NULL!		0	3	2	4	999.0	3	4	999.0	1	999.0	1	2	family	0	999.0		1	1
910	2	1	31	2	2	1	electrician	4	gbengus electronic	#NULL!	0	0	0	0	1	0	0	1	0		0	1	0	0	1	0	0			#NULL!		1	2	2	2	999.0	3	2	999.0	0	999.0	999	1	999.0	1	999.0		1	1
808	2	2	31	2	#NULL!	2	caterer	5	al-salam catring service	#NULL!	0	0	0	0	1	0	0	1	0		1	0	0	0	1	0	0			#NULL!		1	2	2	2	999.0	3	2	999.0	0	999.0	999	1	999.0	1	999.0		1	1
1475	3	2	31	2	3	1	civil servant	2	ojosion lga	50000	0	0	0	0	1	0	0	1	0		1	0	1	0	1	0	0			#NULL!	it is near	0	3	3	4	the same with chemist	3	4	it is goo drug	1	secret heart hospital	2	1	999.0	0	amatdpm	malaria	1	1
1039	3	1	31	2	4	1	civil servant	2	mini. of education	62000	0	0	0	1	1	0	0	1	0		1	0	0	0	1	0	0			#NULL!	no produces	0	3	3	4	it is experienced and some medicine are not there	4	4	all are not available	0	private	2	1	999.0	1	arithemeritic	hypertension	1	1
792	2	1	31	2	4	2	oil seller	5		#NULL!	1	0	0	1	1	0	0	1	0		0	1	0	0	1	0	0			#NULL!		1	1	2	3	999.0	3	3	999.0	1	anuoluwa gbagi ibadan	2	1	999.0	0	haicneal lotion	rashes	1	1
530	2	2	31	1	3	2	computer operator	2		#NULL!	0	0	0	1	1	0	0	1	0		1	1	0	0	0	0	0			#NULL!		0	4	2	4	999.0	3	4	999.0	999	999.0	1	1	999.0	0	lornart tab, min capsule, priton expecto	malaria and cough	1	1
1345	3	1	31	1	4	1	business	5		30000	0	1	0	0	0	0	0	1	0		1	0	0	0	1	0	0			#NULL!		0	2	2	4	low standard	3	3	professional	1	govt.	1	1	999.0	0	PCM	headache	1	0
616	2	1	31	1	3	1	house wife	1		#NULL!	1	1	0	0	1	0	0	0	0		0	1	0	0	0	0	0			#NULL!		1	1	3	4	999.0	4	4	999.0	1	uch	1	2	999.0	0	PCM, bluefan, neuronforte	malaria	1	1
1088	3	2	31	2	3	1	civil servant	2	ojosion lga	50000	1	1	0	0	1	0	0	1	1		1	1	0	0	0	0	0			#NULL!		1	2	1	4	low standard	3	4	average	1	funtain clinic	2	2	my friend	0	scotytab 200, funbact, ibucap	skin infection	1	1
641	2	2	32	2	3	1	nursing	2	skye line special hospital	#NULL!	1	1	0	0	1	0	0	0	0		0	1	0	0	0	0	0			#NULL!		1	2	1	4	999.0	1	999	999.0	999	999.0	999	999	999.0	999	999.0		999	#NULL!
550	2	1	32	1	3	2	fruit seller	5		#NULL!	1	0	0	1	1	0	0	1	0		0	1	0	0	0	0	0			#NULL!		0	4	1	4	999.0	1	2	999.0	0	999.0	1	2	999.0	999	999.0		999	0
384	2	1	32	1	4	1	teacher	2	bloom high school	30000	0	0	0	1	1	0	0	1	0		0	1	0	0	0	0	0			#NULL!		0	2	2	3	999.0	5	4	999.0	0	999.0	999	1	999.0	0	cof mix	soothes throat	999	#NULL!
846	2	1	32	2	4	1	cashier	2	oluyoro catholic hospital	#NULL!	1	0	0	0	1	0	0	0	0		1	0	0	0	0	0	0			#NULL!		0	2	2	3	999.0	5	4	999.0	0	999.0	999	1	999.0	0	cof mix	soothes throat	999	#NULL!
512	2	2	32	2	3	2	trader	5		#NULL!	1	0	0	1	1	0	0	1	0		1	1	0	0	0	0	0			#NULL!		1	4	2	4	999.0	3	4	999.0	1	999.0	1	2	child	0	7keys	misles	3	1
322	2	2	32	1	2	2		999	trader	#NULL!	0	0	0	1	1	0	0	1	0		1	1	0	0	0	0	0			#NULL!		0	2	1	1	999.0	3	4	999.0	1	health centre	1	2	child	1	7keys		3	1
317	2	2	32	2	2	2	hair dresser	4	toluwani sallon	#NULL!	0	0	0	1	1	0	0	1	0		0	1	0	0	0	0	0			#NULL!		1	2	1	4	999.0	3	4	999.0	1	uch	1	2	boss	0	antasil suspension		3	#NULL!
1395	3	2	32	2	4	2	trading	5	hi carry	10000	0	0	0	0	1	0	1	1	0		1	0	0	0	0	0	0		we use native herbs	#NULL!	some added native herbs	1	1	3	3	it is a standard one	4	4	when the medicine is very effective in human body	1	obudu clinic	2	2	my son	1	chloroquine and maloxine	fever	3	1
344	2	2	32	1	2	1	trader	5	kerosine dealer	#NULL!	1	1	0	0	1	0	0	1	0		0	1	0	0	1	0	0			#NULL!		1	2	1	1	999.0	1	4	999.0	999	king's hospital	1	1	999.0	0	ciprotab	typhoid	3	0
330	2	1	32	4	3	2		999		#NULL!	1	1	0	1	1	0	0	0	0		0	1	0	0	0	0	0			#NULL!		0	2	1	1	999.0	5	4	999.0	1	general	1	2	son	1	neurovit forte satchet contifolo od toms	urine drug	3	0
902	2	1	32	2	4	2	civil servant	2	uch	#NULL!	1	0	0	0	1	0	0	1	0		1	1	0	0	0	0	0			#NULL!		1	2	3	3	999.0	4	2	999.0	0	999.0	999	2	mother	0	sivotheotamol	asthma	3	#NULL!
598	2	1	32	2	3	2	business man	5		20000	0	0	0	1	0	0	0	0	0		1	0	0	0	0	0	0			#NULL!		1	2	3	3	999.0	4	2	999.0	0	999.0	999	2	mother	0	sivotheotamol	asthma	3	#NULL!
1552	1	1	32	2	4	1	Trader	5		#NULL!	1	1	0	1	0	0	1	1	1		1	1	1	1	1	1	0			#NULL!		1	1	3	1	999.0	4	1	999.0	1	999.0	1	999	999.0	1	999.0		2	0
1028	3	2	32	1	4	1	enterprenure	5	f.c.e obudu	25000	0	0	0	0	0	1	0	0	0		1	0	0	0	0	0	0		get preventive	#NULL!	phamasist shop	1	1	2	4	they are doig their best	3	2	the prefer solutio	1	government	1	1	999.0	0	amallar	malaria	2	1
642	2	2	32	2	2	1	nurse	2	idi-obi	20000	1	1	1	0	0	0	0	0	0		1	0	0	0	0	0	0			#NULL!		0	1	1	3	is very good	4	1	i think is very ad	0	999.0	1	2	999.0	0	bitter and astymine blood tonic	piles	2	0
976	2	2	32	2	3	1	nursing	2	skye line special hospital	#NULL!	1	1	0	0	1	0	0	0	0		0	1	0	0	0	0	0			#NULL!		1	4	2	4	999.0	1	4	999.0	1	uch	1	2	grany	1	cenox		2	1
1056	3	2	32	1	4	1	teacher	2	FCE obudu	40000	0	0	0	0	0	0	0	1	0		1	0	0	0	1	0	0			#NULL!	we have govt. hosp	1	1	2	4	poor	3	4	999.0	0	999.0	999	1	999.0	0	chloroquine	malaria	2	1
760	2	2	32	1	4	2	trader	5	God's own matress store	#NULL!	1	0	0	1	0	0	0	1	0		1	0	0	0	1	0	0			#NULL!		1	2	2	4	999.0	1	2	999.0	0	999.0	999	2	999.0	0	ciklvite; trmadol; malaria		2	#NULL!
1185	3	2	32	4	3	1	teaching	2	fce staff secondary sch	20000	0	0	0	1	1	1	1	1	1		1	1	0	0	1	0	0			#NULL!		1	3	1	4	poor	1	4	no enhancement	0	999.0	1	1	999.0	0	cold off	feaver	2	0
480	2	1	32	1	2	2	civil servant	2		#NULL!	0	0	0	1	1	0	0	1	1		1	1	0	0	1	0	0			#NULL!		1	3	2	1	no serious attention	2	4	make it stressful	0	999.0	999	1	999.0	0	lofnac plus	body pain	2	#NULL!
764	2	1	32	2	4	1	farmer	13		#NULL!	0	0	0	1	1	0	0	0	0		0	1	0	0	0	0	0			#NULL!		1	1	3	3	999.0	4	4	999.0	0	999.0	999	2	child	0	M&B PCM and vitacee		2	#NULL!
407	2	2	32	2	2	2	fashion designer	4	idi-ape	#NULL!	0	0	0	0	1	0	0	0	0		1	0	0	0	0	0	0			#NULL!		1	1	3	3	999.0	4	4	999.0	0	999.0	999	2	child	0	M&B PCM and vitacee		2	#NULL!
933	2	1	32	2	3	2	business man	5		20000	0	0	0	1	0	0	0	0	0		1	0	0	0	0	0	0			#NULL!		1	1	3	3	999.0	4	4	999.0	0	999.0	999	2	child	0	M&B PCM and vitacee		2	#NULL!
1677	2	1	32	2	3	2	business man	5		20000	0	0	0	1	0	0	0	0	0		1	0	0	0	0	0	0			#NULL!		1	1	3	3	999.0	4	4	999.0	0	999.0	999	2	child	0	M&B PCM and vitacee		2	0
1331	3	2	32	1	3	1	teacher	2	st therezer pry sch obudu	55000	0	0	0	1	1	1	0	1	0		1	1	1	0	1	0	0			#NULL!		0	2	2	3	not always available	2	4	999.0	0	999.0	2	1	999.0	0	malarich	malaria	2	0
1479	3	2	32	1	4	1	teacher	2	mary hill sec sch, yala	20000	1	0	0	1	1	0	0	1	0		1	1	0	0	0	0	0			#NULL!		1	1	3	3	are not expired once	3	4	they are professionals	0	999.0	999	1	999.0	0	metro and bosckpan	stomach ache	2	0
1003	2	1	32	2	4	2	civil servant	2	uch	#NULL!	1	0	0	0	1	0	0	1	0		1	1	0	0	0	0	0			#NULL!		1	2	2	4	999.0	3	999	999.0	0	999.0	999	1	999.0	0	PCM	headhache	2	#NULL!
372	2	1	32	1	5	2	busness/teaching	5	kaolph enterprise	#NULL!	0	0	0	1	1	0	0	1	0		1	1	0	0	0	0	0			#NULL!		999	2	1	4	999.0	1	4	999.0	1	bembow	2	1	999.0	0	PCM and vit. C	for headache and cattarh	2	1
483	2	1	32	1	3	1	food seller	5	glory of God foods	#NULL!	0	0	0	0	1	0	0	1	0		0	1	0	0	0	0	0			#NULL!		1	2	1	1	999.0	1	999	999.0	0	999.0	999	1	999.0	0	supralone vginal creem	toilet deaseas	2	#NULL!
1340	3	1	32	1	5	1	teacher	2	community secondary sch	#NULL!	0	0	0	1	0	0	0	1	0		1	0	0	0	1	0	0			#NULL!	non availablity of drugs	0	1	3	3	not all medicine are there	3	3	999.0	0	999.0	999	2	999.0	0	syrups	fever and malaria	2	0
1688	2	1	32	1	4	1	student	3		#NULL!	0	0	0	1	0	0	0	0	1		1	1	1	0	0	0	0			#NULL!		1	2	2	2	999.0	3	2	999.0	0	999.0	999	1	999.0	1	999.0		1	1
944	2	1	32	1	4	1	student	3		#NULL!	0	0	0	1	1	0	0	0	0		1	1	0	0	0	0	0			#NULL!		1	2	2	2	999.0	3	2	999.0	0	999.0	999	1	999.0	1	999.0		1	1
609	2	1	32	1	4	1	student	3		#NULL!	0	0	0	1	1	0	0	0	0		1	1	0	0	0	0	0			#NULL!		1	1	3	3	999.0	4	4	UCH	1	999.0	1	1	999.0	0	amolodipne 10mg	hypertension	1	#NULL!
1236	3	1	32	2	4	1	farming	13	govt. pry school	#NULL!	0	0	0	1	0	0	0	0	0		1	0	0	0	0	0	0			#NULL!		1	1	2	3	effective	3	2	999.0	1	999.0	1	2	child	0	antibiotics	stds and stomach ulcer	1	1
885	2	1	32	1	3	2	fruit seller	5		#NULL!	1	0	0	1	1	0	0	1	0		0	1	0	0	0	0	0			#NULL!		1	4	2	4	999.0	3	4	999.0	1	st hospital beside	2	2	999.0	1	arfymin liquid	leg problem	1	1
1092	3	2	32	1	4	1	teacher	2	mary hill sec sch, yala	20000	0	0	0	1	1	0	0	1	0		0	1	0	0	0	0	0			#NULL!	it is the nearest	1	2	1	4	medicine shd be made available	3	4	by ending poor pple to also puchase	0	private	2	1	999.0	1	arithemeritic	hypertension	1	1
1209	3	2	32	2	3	2		999		#NULL!	1	0	0	1	1	0	0	1	0		1	1	0	0	1	0	0			#NULL!		1	2	1	1	THEY ARE NOT ALWAYS AVAILABLE	1	4	it reduces the incoming of patient	1	999.0	2	1	999.0	1	asprin	body pain	1	1
940	2	2	32	2	3	1	civil servant	2	ib sw lg aleshinloye	18000	0	0	0	1	0	0	0	0	0		1	0	0	0	0	0	0			#NULL!		1	1	3	4	999.0	3	4	999.0	1	adeoyo	1	2	daddy	0	carvedilot	eye	1	1
1684	2	2	32	2	3	1	civil servant	2	ib sw lg aleshinloye	18000	0	0	0	1	1	0	0	0	0		1	0	0	0	0	0	0			#NULL!		1	1	3	4	999.0	3	4	999.0	1	adeoyo	1	2	daddy	0	carvedilot	eye	1	1
567	2	1	32	2	4	2	civil servant	2	uch	#NULL!	1	0	0	0	1	0	0	1	0		1	1	0	0	0	0	0			#NULL!		1	4	2	4	999.0	3	2	999.0	1	oluyoro	2	2	999.0	0	ciprotab		1	#NULL!
977	2	2	32	2	2	1	nurse	2	idi-obi	20000	1	1	1	0	0	0	0	0	0		1	0	0	0	0	0	0			#NULL!		1	4	2	4	999.0	3	2	999.0	1	oluyoro	2	2	999.0	0	ciprotab		1	#NULL!
1442	3	2	32	1	4	1	teacher	2	FCE obudu	40000	1	0	0	1	0	0	0	0	0		1	0	0	0	0	0	0			#NULL!		1	4	1	4	provision of all medicines in the hospital	3	2	it protect sickness	1	secret heart hospital	2	2	my sister	1	coratem, p. alaxin and PCM	malaria	1	0
605	2	2	32	2	3	1	civil servant	2	ib sw lg aleshinloye	18000	0	0	0	1	0	0	0	0	0		1	0	0	0	0	0	0			#NULL!		1	4	3	4	999.0	3	4	999.0	1	UCH	1	1	999.0	0	cosopot	eye	1	1
1533	1	1	32	2	3	1	Civil Servant	2		#NULL!	0	1	0	1	#NULL!	#NULL!	#NULL!	#NULL!	#NULL!		1	0	1	1	1	1	0			#NULL!		0	1	3	1	Highly Available	4	1	Patient's Recovery	0	999.0	1	1	999.0	0	Emal	Malaria	1	0
1599	1	1	32	2	3	1	Civil Servant	2		#NULL!	0	1	0	1	#NULL!	#NULL!	#NULL!	#NULL!	#NULL!		1	0	1	0	1	0	0			#NULL!		0	1	3	1	Highly Available	4	1	Patient's Recovery	0	999.0	1	1	999.0	0	Emal	Malaria	1	0
1636	1	1	32	2	3	1	Trader	5		#NULL!	0	1	0	1	#NULL!	#NULL!	#NULL!	#NULL!	#NULL!		1	0	1	0	1	0	0			#NULL!		0	1	3	1	Highly Available	4	1	Patient's Recovery	0	999.0	1	1	999.0	0	Emal	Malaria	1	0
850	2	2	32	2	2	1	trader	5	dugbe	#NULL!	0	0	0	1	1	0	0	1	0		1	1	0	0	0	0	0			#NULL!		1	4	1	4	999.0	1	2	999.0	1	ibadan central hospital	2	2	grand ma	0	fesulf	blood	1	0
490	2	2	32	1	4	1	sales rep	2	honeywell	#NULL!	0	0	0	1	1	0	0	1	1		1	0	0	0	0	0	0			#NULL!		999	1	3	2	they have best medicine	4	1	999.0	1	health centre	1	1	999.0	0	gecrol	ulcer	1	1
590	2	2	32	1	4	2	teacher	2	kiddies palace int. school	#NULL!	0	0	0	1	1	0	0	0	0		1	1	0	0	1	0	0			#NULL!		1	1	2	3	999.0	3	3	999.0	1	anuoluwa gbagi ibadan	2	1	999.0	0	haicneal lotion	rashes	1	1
518	2	2	32	1	2	1	cleaner	4	dino hotel	10000	0	0	0	1	1	0	0	1	1		1	0	0	0	1	1	0			#NULL!		1	4	2	3	999.0	3	3	999.0	1	adeoyo	1	1	999.0	0	lofanac plus blood tonic	hard pain	1	0
1217	3	1	32	2	3	2	tailoring	4		10000	0	0	0	1	1	0	0	1	0		1	1	0	0	1	0	0			#NULL!		1	2	1	3	no medicine available	2	3	it increases the incoming of patient into the hospital	1	private	2	1	999.0	0	lumatem	malaria	1	1
727	2	1	32	1	2	2	business man	5	egbeda	#NULL!	0	0	0	1	1	0	0	1	0		1	0	0	0	0	0	0			#NULL!		1	2	2	999	999.0	3	2	999.0	1	aliff	2	1	999.0	0	malaria drug	malaria	1	1
1052	3	1	32	1	4	1	student	3		#NULL!	0	0	0	1	0	0	0	1	0		1	0	1	0	1	0	0			#NULL!		1	1	2	4	good	3	4	999.0	0	999.0	999	2	999.0	0	malazil, CM	malaria	1	1
1484	3	2	32	2	4	2	trading	5	hi carry	10000	0	0	0	1	0	0	0	1	0		1	0	1	0	1	0	0			#NULL!		1	1	2	4	good	3	4	999.0	0	999.0	999	2	999.0	0	malazil, CM	malaria	1	1
925	2	2	32	1	4	2	teacher	2	kiddies palace int. school	#NULL!	0	0	0	1	1	0	0	0	0		1	1	0	0	1	0	0			#NULL!		999	4	1	4	999.0	5	2	999.0	1	UCH	1	1	999.0	0	normaretic, vssopin, nifedin dexl, remiz	hypertension	1	#NULL!
484	2	2	32	2	3	2	trader	5	oluwaseun varieties	#NULL!	0	0	0	1	0	0	0	1	0		1	0	0	0	0	0	0			#NULL!		1	3	3	2	999.0	3	4	999.0	1	oni and son	1	2	child	0	p-alaxin syrup	anti amlaria	1	0
1048	3	1	32	1	4	1	business	5		30000	0	1	0	0	0	0	0	1	0		0	0	0	0	1	0	0			#NULL!		1	1	3	3	availability	3	4	quick recovery	1	999.0	1	1	999.0	1	procool	headache/carrta	1	0
1098	3	2	32	2	4	2	trading	5	hi carry	10000	0	0	0	0	1	0	1	1	0		0	1	0	0	1	0	0			#NULL!		1	4	3	3	they are trying	4	4	it is cheaper	1	obudu clinic	2	1	999.0	0	tramadol	body pain	1	1
670	2	2	33	2	3	1	business woman	5	dugbe	25000	0	0	1	0	0	0	0	0	0		0	1	0	0	0	0	0			#NULL!		999	999	999	999	999.0	999	999	999.0	999	999.0	999	999	999.0	999	999.0		999	#NULL!
699	2	1	33	2	3	1	business man	5	dugbe	#NULL!	0	0	0	0	1	0	0	0	0		0	1	0	0	0	0	0			#NULL!		1	2	2	999	999.0	1	999	999.0	1	999.0	1	1	999.0	999	ciprotab, tetancyline	anti-biotic	999	#NULL!
927	2	1	33	2	4	1	markerter	2	seedvest microfinance	#NULL!	0	0	0	0	1	0	0	1	0		0	1	0	0	1	0	0			#NULL!		1	1	2	4	999.0	3	1	999.0	0	999.0	2	2	granny	1	duretic satchet asprin tab	no idea	999	1
1671	2	1	33	2	4	1	markerter	2	seedvest microfinance	#NULL!	0	0	0	0	1	0	0	1	0		0	1	0	0	1	0	0			#NULL!		1	1	2	4	999.0	3	1	999.0	0	999.0	2	2	granny	1	duretic satchet asprin tab	no idea	999	1
916	2	2	33	1	4	1	teacher	2	oasis college	#NULL!	0	0	0	1	1	0	0	1	0		1	1	0	0	1	0	0			#NULL!		1	2	2	3	999.0	4	4	999.0	1	ibadan central hospital	2	2	mother	0	cenox		3	#NULL!
535	2	1	33	1	4	2	civil servant	2		#NULL!	1	0	0	1	1	0	0	1	0		1	0	1	0	1	0	0			#NULL!		0	4	2	4	999.0	3	4	999.0	1	health centre	1	1	999.0	0	yoyo bitter	pile	3	1
1325	3	2	33	2	3	1	civil servant	2		48000	0	0	0	1	0	0	0	1	0		1	0	0	0	1	0	0		we use herbs	#NULL!	there will be no money at times	1	1	1	4	drugs shd be supply to them	1	2	base on your believe	0	999.0	999	1	999.0	0	999.0	head ache and carrtha	2	0
1553	1	1	33	1	2	1	Student	3		#NULL!	1	1	0	1	0	0	0	1	1		1	1	1	1	1	1	0			#NULL!		1	1	3	1	999.0	4	1	999.0	1	999.0	1	999	999.0	1	999.0		2	0
434	2	2	33	2	2	1	trader	5	dugbe	#NULL!	0	0	0	1	1	0	0	1	0		0	1	0	0	0	0	0			#NULL!		1	2	3	3	999.0	4	2	999.0	0	999.0	999	2	family	0	astyfer		2	#NULL!
861	2	2	33	2	4	1	makevup artist	4	looking good beauty	15000	0	0	#NULL!	#NULL!	#NULL!	#NULL!	#NULL!	#NULL!	#NULL!		0	0	0	0	0	0	0			#NULL!		1	2	2	4	999.0	1	2	999.0	0	999.0	999	2	999.0	0	ciklvite; trmadol; malaria		2	#NULL!
444	2	1	33	1	5	1	doctor	2	uch	80000	0	0	0	1	1	0	0	0	0		1	0	0	0	0	0	0			#NULL!		1	4	2	3	fair	3	4	999.0	0	uch	1	2	friend	0	gilloboa		2	0
1017	2	2	33	1	4	1	teacher	2	oasis college	#NULL!	0	0	0	1	1	0	0	1	0		1	1	0	0	1	0	0			#NULL!		1	2	3	3	999.0	4	2	999.0	0	999.0	999	1	999.0	0	ibupain		2	#NULL!
716	2	1	33	2	2	1	trailer driver	8	abuja	40000	1	1	0	1	1	0	0	0	0		0	1	0	0	0	0	0			#NULL!		1	2	3	3	999.0	4	2	999.0	0	999.0	999	1	999.0	0	ibupain		2	#NULL!
1020	2	1	33	2	4	1	printer	4		#NULL!	0	0	0	1	1	0	0	1	0		1	0	0	0	1	0	0			#NULL!		1	4	1	4	999.0	1	2	999.0	1	molly specilist hospital	2	1	999.0	0	mid may	stomach pain	2	0
870	2	1	33	1	4	2	civil servant	2		#NULL!	1	0	0	1	1	0	0	1	0		1	0	1	0	1	0	0			#NULL!		1	2	2	4	999.0	3	2	999.0	0	999.0	999	2	family	999	monomin blood tonic		2	#NULL!
1237	3	1	33	1	2	1	business	5	provission store	20000	0	0	0	1	0	0	0	1	0		1	0	0	0	1	0	0			#NULL!	chemist	0	1	3	4	poor facilities	3	4	it is expertise	0	999.0	999	1	999.0	999	PCM, coughlin	malaria	2	0
1202	3	2	33	2	3	1	teacher	2	st. theresa pry school nwang	45000	0	0	0	1	1	0	0	1	0		1	1	0	0	1	0	0			#NULL!	for an emmagency	1	2	2	4	it is very expensive to buy	1	4	it reduces the number of patient in the hospital	0	999.0	999	2	999.0	0	snaps	carrtha	2	0
1542	1	1	33	2	3	1	Trader	5		40000	0	0	0	#NULL!	#NULL!	#NULL!	#NULL!	1	#NULL!		0	0	0	1	1	1	0			#NULL!		1	3	3	3	999.0	2	3	999.0	0	999.0	1	1	999.0	1	999.0		1	0
1608	1	1	33	2	3	1	Trader	5		40000	0	0	#NULL!	#NULL!	#NULL!	#NULL!	#NULL!	1	#NULL!		0	0	0	0	1	0	0			#NULL!		1	3	3	3	999.0	2	3	999.0	0	999.0	1	1	999.0	1	999.0		1	0
1645	1	1	33	2	3	1	Trader	5		40000	0	0	#NULL!	#NULL!	#NULL!	#NULL!	#NULL!	1	0		0	0	0	0	1	0	0			#NULL!		1	3	3	3	999.0	2	3	999.0	0	999.0	1	1	999.0	1	999.0		1	0
1495	1	1	33	2	3	2	trader	5	Market	100000	0	0	0	1	0	#NULL!	#NULL!	#NULL!	#NULL!		0	0	0	0	0	0	0			#NULL!		0	3	3	3	Moderately Availab	2	2	999.0	0	999.0	2	999	999.0	999	act and p-alaxin	malaria	1	1
581	2	2	33	1	4	1	teacher	2	oasis college	#NULL!	0	0	0	1	1	0	0	1	0		1	1	0	0	1	0	0			#NULL!		1	4	2	4	999.0	3	4	999.0	1	st hospital beside	2	2	999.0	1	arfymin liquid	leg problem	1	1
667	2	2	33	1	4	1	teacher	2	oasis college	#NULL!	0	0	0	1	1	0	0	1	0		1	1	0	0	1	0	0			#NULL!		1	4	2	4	999.0	3	4	999.0	1	st hospital beside	2	2	999.0	1	arfymin liquid	leg problem	1	1
919	2	1	33	2	4	1	printer	4		#NULL!	0	0	0	1	1	0	0	1	0		1	0	0	0	1	0	0			#NULL!		1	4	2	4	999.0	3	4	999.0	1	st hospital beside	2	2	999.0	1	arfymin liquid	leg problem	1	1
478	2	1	33	2	2	2	coy driver	8	filade marble work	#NULL!	0	0	0	1	1	0	0	1	1		1	0	0	0	1	0	0			#NULL!		1	4	2	4	good service	4	4	999.0	1	999.0	1	2	wife	0	ciprotab	typhoid	1	1
662	2	1	33	2	3	1	trader	5		#NULL!	0	0	0	1	1	0	0	1	1		1	1	0	0	0	0	0			#NULL!		1	4	1	4	999.0	1	2	999.0	1	ibadan central hospital	2	2	grand ma	0	fesulf	blood	1	0
584	2	1	33	2	4	1	printer	4		#NULL!	0	0	0	1	1	0	0	1	0		1	0	0	0	1	0	0			#NULL!		1	2	2	999	999.0	3	2	999.0	1	aliff	2	1	999.0	0	malaria drug	malaria	1	1
341	2	2	33	2	1	1	petty trading	5		#NULL!	0	0	0	1	0	0	0	1	0		1	0	0	0	0	0	0			#NULL!		1	1	3	2	999.0	3	1	999.0	0	999.0	1	2	999.0	0	paediatric suspenssion, flagy	purgging	1	1
592	2	1	33	2	4	1	markerter	2	seedvest microfinance	#NULL!	0	0	0	0	1	0	0	1	0		0	1	0	0	1	0	0			#NULL!		1	1	1	2	999.0	999	4	999.0	1	ibadan central hospital	2	1	999.0	0	propiral vasoprin snipha	high blood pressure	1	#NULL!
1339	3	2	33	1	3	1	civil servant	2	okuku	70000	1	1	0	1	1	0	0	0	0		1	0	0	0	1	0	0			#NULL!	closed	0	4	1	4	999.0	1	4	poor	1	funtain clinic	2	2	my friend	0	scotytab 200, funbact, ibucap	skin infection	1	1
1348	3	1	33	1	4	1	student	3		#NULL!	0	0	0	1	0	0	0	1	0		1	0	0	0	1	0	0			#NULL!	small amount is required	1	3	2	4	not all medicine are available	3	3	they are professional oriented	1	obudu clinic	2	1	999.0	0	tramadol	body pain	1	1
671	2	1	34	1	3	2		999		#NULL!	0	0	0	1	1	0	0	1	0		1	0	0	0	1	0	0			#NULL!		0	4	1	4	999.0	1	2	999.0	0	999.0	1	2	999.0	999	999.0		999	0
472	2	1	34	2	4	1	sales rep	2	P&G	#NULL!	0	0	0	1	1	0	0	1	0		1	1	0	0	1	0	0			#NULL!		1	4	1	1	999.0	1	999	999.0	1	kings hospital	2	2	wife	1	neurovit forte satchet, contiflo	urine drugs	3	1
1347	3	1	34	1	4	1	teacher	2	school	60000	0	0	0	1	0	0	0	1	0		0	0	0	0	1	0	0			#NULL!	anybody has the choice	0	3	3	2	good medicine	3	2	standard	0	funtain hospital	2	1	999.0	0	PCM and other drugs	headache	3	1
715	2	1	34	2	2	2	trader	5	ojoo	#NULL!	0	1	0	1	1	0	0	1	0		1	0	0	0	0	0	0			#NULL!		1	2	3	3	999.0	4	2	999.0	0	999.0	999	2	mother	0	sivotheotamol	asthma	3	#NULL!
763	2	1	34	1	4	2	civil servant	2		#NULL!	1	0	0	1	1	0	0	1	0		0	1	0	0	0	0	0			#NULL!		1	2	2	4	999.0	3	2	999.0	0	999.0	999	1	999.0	0	lumartem	malaria	2	#NULL!
683	2	2	34	2	4	1	teacher	2	forward basic school	10000	0	1	0	1	0	0	0	0	0		1	0	0	0	0	0	0			#NULL!		1	2	1	4	lack of medicine	5	4	999.0	0	Ibadan north east LG health care	1	1	999.0	0	lumartem	malaria	2	1
802	2	1	34	2	5	1	lecturer	2	cicn	50000	0	0	0	1	1	0	0	1	0		1	1	0	0	0	0	0			#NULL!		1	2	2	4	999.0	3	2	999.0	0	999.0	999	2	family	999	monomin blood tonic		2	#NULL!
1519	1	1	34	2	2	1	Civil servant	2		#NULL!	0	1	0	1	0	0	0	#NULL!	#NULL!		1	1	1	1	1	0	0			#NULL!		1	1	3	2	Highly Available	4	1	999.0	1	999.0	1	999	999.0	1	999.0		1	0
257	1	1	34	2	2	1	Civil servant	2		#NULL!	0	1	#NULL!	1	1	1	1	#NULL!	#NULL!		1	0	1	1	1	0	0			#NULL!		1	1	3	2	Highly Available	4	1	999.0	1	999.0	1	999	999.0	1	999.0		1	0
287	1	1	34	2	2	1	Civil servant	2		#NULL!	0	1	#NULL!	1	0	1	1	#NULL!	#NULL!		1	0	1	1	1	0	0			#NULL!		1	1	3	2	Highly Available	4	1	999.0	1	999.0	1	999	999.0	1	999.0		1	0
1585	1	1	34	2	2	1	Civil servant	2		#NULL!	0	1	0	1	0	0	0	#NULL!	#NULL!		1	1	1	1	1	0	0			#NULL!		1	1	3	2	Highly Available	4	1	999.0	1	999.0	1	999	999.0	1	999.0		1	0
1622	1	1	34	2	2	1	Civil servant	2		#NULL!	0	1	0	1	0	0	0	#NULL!	#NULL!		1	1	1	1	1	0	0			#NULL!		1	1	3	2	Highly Available	4	1	999.0	1	999.0	1	999	999.0	1	999.0		1	0
978	2	1	34	2	4	1	self employed	11		#NULL!	0	0	0	1	1	0	0	1	0		0	1	0	0	0	0	0			#NULL!		1	2	2	2	999.0	3	2	999.0	0	999.0	999	1	999.0	1	999.0		1	1
643	2	1	34	2	4	1	self employed	11		#NULL!	0	0	0	1	1	0	0	1	0		0	1	0	0	0	0	0			#NULL!		1	4	2	2	999.0	4	3	999.0	1	OLUYORO	2	2	999.0	0	biopentin	pepperishin	1	0
746	2	1	34	2	2	2	security	12	zenith bank	25000	0	0	0	1	1	0	0	1	0		1	0	0	0	0	0	0			#NULL!		1	2	2	1	999.0	3	4	999.0	1	999.0	1	1	999.0	0	infeclin, dexcel20, retard diabatin	vaso pain, working for ha	1	#NULL!
945	2	2	35	2	2	2	teaching	2	ever good nusr. and pry sch	#NULL!	0	0	0	1	1	0	0	1	0		1	0	0	0	0	0	0			#NULL!		999	999	2	999	999.0	2	4	999.0	999	999.0	999	999	999.0	999	999.0		999	#NULL!
1689	2	2	35	2	2	2	teaching	2	ever good nusr. and pry sch	#NULL!	1	0	0	1	0	0	0	0	0		1	0	0	0	0	0	0			#NULL!		999	999	2	999	999.0	2	4	999.0	999	999.0	999	999	999.0	999	999.0		999	#NULL!
991	2	1	35	2	1	1	furniture	4	gbagi mkt	#NULL!	0	0	0	1	0	0	0	1	0		0	1	0	0	0	0	0			#NULL!		0	1	2	4	govt. is trying but not enough	3	4	averagely than nor	999	999.0	999	999	999.0	999	999.0		999	#NULL!
1663	1	2	35	2	2	1	Trader	5		#NULL!	1	1	0	1	1	1	1	1	0		1	1	1	1	1	1	0			#NULL!		1	1	1	3	999.0	4	1	999.0	1	999.0	1	1	999.0	999	999.0		999	0
648	2	1	35	2	5	2	teaching	2	anthony crecent	#NULL!	0	0	0	1	1	0	0	0	1		1	1	0	0	0	1	0			#NULL!		0	1	2	1	999.0	3	3	fair	1	adeoyo	1	2	son	0	cyprotab 500mg	kneel wound	999	0
610	2	2	35	2	2	2	teaching	2	ever good nusr. and pry sch	#NULL!	0	0	0	1	1	0	0	1	0		1	0	0	0	0	0	0			#NULL!		1	1	2	4	999.0	3	2	jaja clinic	1	999.0	1	1	999.0	0	PCM moduretic	hypertension	999	#NULL!
777	2	1	35	2	4	1	credit control off	2	drug field	30000	1	1	0	0	1	0	0	1	0		0	1	0	0	0	0	0			#NULL!		999	1	2	3	999.0	3	999	999.0	999	999.0	999	999	999.0	999	predorisom	kidey	999	#NULL!
981	2	1	35	2	2	2	police	2	eleyele	#NULL!	1	1	0	1	0	0	0	0	0		1	0	0	0	0	0	0			#NULL!		999	1	2	3	999.0	3	999	999.0	999	999.0	999	999	999.0	999	predorisom	kidey	999	#NULL!
395	2	1	35	2	3	2	missinery	11		#NULL!	0	0	0	0	0	0	0	1	0		0	0	0	0	1	0	0			#NULL!		1	4	1	4	999.0	2	4	999.0	1	999.0	2	2	999.0	0	twynefa 80mg	no idea	999	#NULL!
1418	3	2	35	2	2	1	trader	5	bekon water	7000	0	0	0	0	1	0	0	0	0		0	1	0	0	0	0	0			#NULL!		1	4	3	4	999.0	4	4	999.0	1	999.0	2	1	999.0	0	annifed, PCM	cough and fever	3	1
1491	3	1	35	2	2	1	teaching	2	college of education	93000	0	0	0	0	1	0	0	0	1		0	1	1	1	0	0	0		they must treat be	#NULL!		1	2	1	4	not frequent	1	2	appropriate and avilablity	1	999.0	2	1	999.0	0	annifed, PCM	cough and fever	3	1
517	2	1	35	2	3	1	receptionist	2	iokaza hotel	#NULL!	0	0	0	1	1	0	0	1	1		1	1	0	0	1	0	0			#NULL!		1	5	1	4	999.0	4	4	999.0	1	health centre	1	2	child	0	bodyrex, teething powder		3	1
848	2	2	35	2	4	1	banker	2	wema	100000	1	1	0	0	1	0	0	0	0		0	1	0	0	0	0	0			#NULL!		1	2	2	3	999.0	4	4	999.0	1	ibadan central hospital	2	2	mother	0	cenox		3	#NULL!
814	2	2	35	2	4	1	nursing	2	adeoyo	#NULL!	0	0	0	1	1	0	0	1	0		1	0	0	0	0	0	0			#NULL!		1	2	2	3	999.0	4	4	999.0	1	ibadan central hospital	2	2	mother	0	cenox		3	#NULL!
1308	3	1	35	1	2	1	student	3		#NULL!	0	0	0	1	0	0	0	0	0		1	0	0	0	1	0	0			#NULL!	financial problem	0	3	3	1	999.0	3	2	999.0	1	obudu clinic	2	2	my son	1	chloroquine and maloxine	fever	3	1
1265	3	2	35	2	2	1	farming	13		#NULL!	0	0	0	0	0	0	0	1	0		1	0	0	0	0	0	0		we use native herbs	#NULL!	some added native herbs	1	1	3	3	it is a standard one	4	4	when the medicine is very effective in human body	1	obudu clinic	2	2	my son	1	chloroquine and maloxine	fever	3	1
332	2	1	35	2	1	2	cleric	2		#NULL!	0	0	0	1	1	1	0	1	1		1	0	1	0	1	0	0			#NULL!		0	4	999	999	999.0	999	999	999.0	1	health centre	1	2	child	0	coartem 2, blood tonic	antimalaria	3	1
1310	3	1	35	2	3	1	business	5		#NULL!	0	0	0	0	1	0	0	1	0		1	0	0	0	1	0	0			#NULL!	common case	1	3	3	4	not all medicine are there	3	4	they are use to be effective	1	999.0	1	2	999.0	1	it best known the prescriber		3	0
983	2	1	35	2	5	2	teaching	2	anthony crecent	#NULL!	0	0	0	1	1	0	0	0	1		1	1	0	0	0	1	0			#NULL!		1	2	2	4	999.0	3	2	999.0	1	molly hospital	1	1	999.0	0	well man	pain	3	#NULL!
1305	3	1	35	1	2	1	student	3		#NULL!	0	0	0	1	0	0	0	1	0		1	0	0	0	1	0	0			#NULL!	poverty	0	3	3	1	999.0	3	2	999.0	0	999.0	999	1	999.0	0	act and p-alaxin	malaria	2	0
1221	3	2	35	2	4	1	business	5		50000	1	0	0	1	1	0	0	1	0		1	0	0	1	0	0	0			#NULL!		1	2	2	3	not all medicine available	1	4	it brings about increase of patient	0	999.0	999	1	999.0	0	act and p-alaxin	malaria	2	0
1175	3	2	35	2	2	1	petty-trading	5	mkt	15000	0	0	0	1	1	1	0	1	1		1	1	1	0	1	1	0			#NULL!		1	4	2	2	poor availability	2	3	no enhancement	0	999.0	999	1	999.0	0	act and p-alaxin	malaria	2	0
1106	3	1	35	1	3	1	civil servant	2	mini. of education	46000	1	0	0	1	0	0	0	0	0		1	0	0	0	0	0	0		first aid treatmen	#NULL!	prevention is better than cure	1	4	3	2	govt shd improve on the standard	3	2	999.0	0	999.0	999	1	999.0	0	ampiclox,PCM, ampicillin	stomach pain	2	1
1407	3	1	35	2	3	1	student	3		#NULL!	0	0	0	1	0	0	0	0	0	PHC	1	1	0	0	0	0	0			#NULL!		1	2	1	4	999.0	3	4	999.0	0	999.0	999	1	999.0	0	anderew liver salt	stomach pain	2	0
1403	3	1	35	2	3	1	civil servant	2	mini. of education	46000	1	0	0	1	0	0	0	0	0	PHC	0	1	0	0	0	0	0			#NULL!	there is fastest one than the govt, hospital	1	3	2	3	at times security of drugs	4	2	there treatment are same	0	999.0	999	1	999.0	0	asprin, PCM mixagrip	fever	2	0
426	2	1	35	1	3	2	teaching	2	best brain college	#NULL!	0	0	0	1	1	0	1	0	0		1	1	0	0	1	0	0			#NULL!		999	1	2	4	999.0	1	4	999.0	1	molly specilist hospital	2	1	999.0	0	bunto blood tonic	shortage of blood	2	#NULL!
997	2	1	35	2	3	2	student	3		#NULL!	0	0	0	1	1	0	0	1	0		1	1	0	0	0	0	0			#NULL!		1	2	2	4	999.0	1	2	999.0	0	999.0	999	2	999.0	0	ciklvite; trmadol; malaria		2	#NULL!
1272	3	1	35	1	3	1	farmer	13		#NULL!	1	0	0	1	0	0	0	0	0		1	0	0	0	0	0	0			#NULL!		1	1	3	4	provision of all medicines in the hospital	4	1	it protect sickness	0	999.0	1	1	999.0	0	cold off	feaver	2	0
1402	3	1	35	2	2	1	teaching	2	college of education	93000	1	0	0	1	0	0	0	0	0		1	0	0	0	0	0	0			#NULL!		1	1	3	4	provision of all medicines in the hospital	4	1	it protect sickness	0	999.0	1	1	999.0	0	cold off	feaver	2	0
561	2	1	35	2	3	2	student	3		#NULL!	0	0	0	1	1	0	0	1	0		1	1	0	0	0	0	0			#NULL!		1	4	1	4	999.0	1	4	999.0	0	999.0	999	2	daddy	0	elisca	eye problem	2	1
85	1	2	35	2	4	1	Medical Doctor	2	UNTH	100000	0	1	#NULL!	1	0	1	#NULL!	#NULL!	#NULL!		0	0	0	0	0	0	0			#NULL!		0	2	1	2	Highly Available	3	1	Patient's Recovery	1	999.0	1	1	999.0	0	Emal	Malaria	2	0
1318	3	2	35	2	1	1	farming	13		#NULL!	0	0	0	0	0	1	0	1	0		0	0	1	0	1	0	0			#NULL!	the cost is high	1	3	3	4	drugs shd be supply to them	1	4	poor	0	999.0	999	1	999.0	0	first aid treatment	accident	2	1
1200	3	2	35	2	2	2		999		#NULL!	0	0	0	1	1	0	0	1	0		1	1	0	0	1	0	0			#NULL!		1	4	1	1	none is available	1	3	pple did not go there	0	999.0	999	1	999.0	0	for body pain chemist man will prescribe	for body pain	2	0
1268	3	1	35	2	4	1	teacher	2	G.P.S bayapri II	50000	0	0	0	1	1	0	0	1	0		1	1	0	0	1	0	0			#NULL!		1	1	2	4	avoidance of keeping expired drugs	3	2	999.0	0	999.0	999	1	999.0	0	iboprophin and caflan and PCM	body pain	2	0
1143	3	1	35	2	2	1	trader	5		5000	0	0	0	1	1	1	0	1	0		0	1	0	0	1	0	0			#NULL!	it is cheaper	1	3	1	4	very expensive	1	4	it brings more patient to the hospital	0	999.0	2	1	999.0	0	ibropain	body pain	2	0
796	2	2	35	2	2	2	trader	5	adekile	#NULL!	0	0	0	1	1	0	0	1	0		1	0	0	0	0	0	0			#NULL!		1	2	2	4	999.0	3	2	999.0	0	999.0	999	1	999.0	0	lumartem	malaria	2	#NULL!
1572	1	2	35	2	2	1	Trader	5		#NULL!	0	1	0	1	0	0	0	1	1		1	1	1	1	1	1	0			#NULL!		1	1	2	3	Moderately Availab	3	2	Patient's Recovery	0	999.0	1	1	999.0	0	Mefloquine	Malaria	2	0
1551	1	1	35	1	5	1	Student	3		#NULL!	0	1	0	#NULL!	#NULL!	#NULL!	#NULL!	#NULL!	#NULL!		1	0	0	1	1	1	0			#NULL!		1	2	2	2	Poor	3	2	Patient's Recovery	1	UNTH	1	1	999.0	0	Mefloquine	Malaria	2	0
769	2	1	35	2	3	2	civil servant	2		#NULL!	0	0	0	1	1	0	0	1	0		0	1	0	0	1	0	0			#NULL!		1	2	2	4	999.0	3	2	999.0	0	999.0	999	2	family	999	monomin blood tonic		2	#NULL!
238	1	1	35	2	2	1	Trader	5	Market	10000	0	0	#NULL!	1	0	#NULL!	#NULL!	#NULL!	#NULL!		0	0	0	0	1	0	0			#NULL!		1	4	2	4	Moderately Availab	3	2	Patient's Recovery	0	999.0	999	1	999.0	0	Paracetamol	Headache	2	#NULL!
740	2	2	35	2	4	1	civil servant	2		#NULL!	0	0	0	1	1	0	0	1	0		1	1	0	0	0	0	0			#NULL!		1	2	2	4	999.0	3	999	999.0	0	999.0	999	1	999.0	0	PCM	headhache	2	#NULL!
833	2	2	35	2	2	1	trader	5		#NULL!	0	0	0	1	1	0	0	1	0		1	1	0	0	0	0	0			#NULL!		1	2	2	4	999.0	3	999	999.0	0	999.0	999	1	999.0	0	PCM	headhache	2	#NULL!
1072	3	2	35	2	3	1	security personell	12	NPF calabar station	#NULL!	0	0	0	1	1	1	1	1	0		1	1	1	0	0	0	0			#NULL!		1	2	2	4	not alwats available	3	4	relief	1	FCE clinic	1	1	999.0	0	PCM, ampclus	cough	2	0
1235	3	1	35	1	5	1	student	3	obudu	5000	0	0	1	0	0	0	0	0	0		0	0	0	0	1	0	0			#NULL!	no money	1	3	1	1	govt shd improve its standard	1	3	999.0	0	999.0	999	1	999.0	1	PCM, coatem	malaria and skin infectio	2	0
1241	3	1	35	1	3	1	applicant	9		#NULL!	0	0	0	1	0	0	0	1	0		1	0	0	0	1	0	0			#NULL!	it is not expensive	0	1	3	4	not all medicine are there	1	4	they are good but not all medicine are available	0	999.0	1	1	999.0	0	PCM, MB3 capsle	fever and cough	2	0
1447	3	1	35	1	3	1	solder	2	calabar	#NULL!	0	0	0	1	0	0	0	0	0		1	1	0	0	1	0	0			#NULL!		1	1	2	3	we need more equipment	3	4	it heal our sickness and make us strong	0	999.0	999	1	999.0	0	PCM, mixagrip vitamine c	fever	2	0
1252	3	2	35	2	4	1	business	5	privission store	#NULL!	0	0	0	1	0	0	0	1	0		1	0	0	0	1	0	0			#NULL!	non availablity of drugs	0	1	3	3	not all medicine are there	3	3	999.0	0	999.0	999	2	999.0	0	syrups	fever and malaria	2	0
1557	1	1	35	1	3	1	Student	3		#NULL!	0	0	0	#NULL!	#NULL!	#NULL!	#NULL!	#NULL!	1		0	0	0	1	1	1	0			#NULL!		0	1	3	4	Highly Available	3	1	Patient's Recovery	0	999.0	1	1	999.0	0	999.0		1	1
1537	1	2	35	2	4	1	Trader	5	Market	10000	1	1	0	1	0	0	0	1	#NULL!		1	1	1	1	1	1	0			#NULL!		0	1	3	4	Moderately Availab	4	2	999.0	1	999.0	2	999	999.0	1	999.0		1	0
1603	1	2	35	2	4	1	Trader	5	Market	10000	1	1	0	1	0	0	0	1	#NULL!		1	1	1	1	1	0	0			#NULL!		0	1	3	4	Moderately Availab	4	2	999.0	1	999.0	2	999	999.0	1	999.0		1	0
1640	1	2	35	2	4	1	Trader	5	Market	10000	1	1	0	1	0	0	0	1	#NULL!		1	1	1	1	1	0	0			#NULL!		0	1	3	4	Moderately Availab	4	2	999.0	1	999.0	2	999	999.0	1	999.0		1	0
1385	3	1	35	2	3	1	civil servant	2	ojosion lga	50000	1	1	0	0	1	0	0	1	0		0	0	0	0	1	0	0			#NULL!	near and easy	0	3	2	4	good	3	4	poor personel	0	private	2	1	999.0	1	arithemeritic	hypertension	1	1
1293	3	2	35	2	2	1	student	3		#NULL!	0	0	0	1	0	0	0	0	0		1	0	0	0	0	0	0			#NULL!	poverty	0	3	3	1	999.0	3	3	999.0	1	999.0	2	1	999.0	1	asprin	body pain	1	1
494	2	2	35	2	2	2	trader	5	at home	#NULL!	0	0	0	1	1	0	0	0	0		1	0	0	0	0	0	0			#NULL!		1	4	1	4	999.0	1	4	999.0	1	ollan phamacy	999	2	child	999	catand	catarrh and cold	1	#NULL!
1568	1	2	35	2	4	1	Trader	5	Market	85000	0	0	0	1	0	#NULL!	#NULL!	#NULL!	#NULL!		1	1	1	1	1	1	0			#NULL!		1	1	3	2	Highly Available	4	2	Patient's Recovery	1	UNTH	1	1	999.0	0	Combiquine	Malaria	1	0
1336	3	1	35	2	4	1	civil servant	2	mini. of education	62000	0	0	0	1	1	0	0	1	0		1	1	0	0	1	0	0			#NULL!	low cost	1	4	2	2	nearest to my place	3	4	999.0	1	sacred heart hospital obudu	2	2	my mother	1	erythromycine, PCM amoxin and ACT	malaria and typhoid	1	0
1543	1	2	35	2	4	1	Trader	5	Market	#NULL!	0	1	0	1	0	0	0	1	1		1	1	1	1	1	1	0			#NULL!		1	2	2	4	Moderately Availab	4	4	Patient's Recovery	1	UNTH	1	1	999.0	0	Flagyl	Infection	1	0
1646	1	2	35	2	4	1	Trader	5	Market	#NULL!	0	1	0	1	0	0	0	1	1		1	1	1	1	1	1	0			#NULL!		1	2	2	4	Moderately Availab	4	4	Patient's Recovery	1	UNTH	1	1	999.0	0	Flagyl	Infection	1	0
1609	1	2	35	2	4	1	Trader	5	Market	#NULL!	0	1	#NULL!	1	0	0	0	1	1		1	1	1	1	1	1	0			#NULL!		1	2	2	4	Moderately Availab	4	4	Patient's Recovery	1	UNTH	1	1	999.0	0	Flagyl	Infection	1	0
523	2	2	35	2	5	1	civil servant	2		#NULL!	0	0	0	1	1	0	0	1	0		1	0	0	0	0	0	0			#NULL!		0	4	3	4	999.0	999	4	999.0	1	uch	1	2	groundma	0	hypromellose eye norodexa	eye	1	1
646	2	1	35	2	2	2	police	2	eleyele	#NULL!	1	1	0	1	0	0	0	0	0		1	0	0	0	0	0	0			#NULL!		1	5	2	3	999.0	5	2	999.0	1	adeoyo	1	2	999.0	0	loratadine	skin rashes	1	1
1042	3	2	35	1	3	1	civil servant	2	okuku	70000	1	1	0	1	1	0	0	1	0		0	1	0	0	0	0	0			#NULL!		1	2	1	4	low standard	1	4	999.0	1	private	2	1	999.0	0	lumatem	malaria	1	1
1121	3	2	35	2	2	1	trader	5	bekon water	7000	0	0	0	0	1	0	0	1	0		0	1	0	0	1	0	0			#NULL!	is cheap	1	2	3	4	it is inadequate	2	3	medicine are not always there	1	private	2	1	999.0	0	lumatem	malaria	1	1
1457	3	2	35	2	3	1	security personell	12	NPF calabar station	#NULL!	0	0	0	1	0	0	0	0	0		0	1	0	0	0	0	0			#NULL!	poverty	0	3	3	1	999.0	3	3	999.0	1	pry health centre obudu	1	1	999.0	0	lumathem	malaria	1	1
1105	3	1	35	2	2	1	teaching	2	college of education	93000	1	0	0	1	0	0	0	0	0		1	0	0	0	0	0	0			#NULL!		1	4	2	4	they shd improve on the standard	3	4	999.0	0	999.0	999	2	999.0	0	malazil, CM	malaria	1	1
1050	3	1	35	1	4	1	teacher	2	school	60000	0	0	0	1	0	0	0	0	0		1	0	0	0	1	0	0			#NULL!		0	1	1	3	good quality	3	2	good guality	1	government	1	1	999.0	1	necotine	fever	1	0
656	2	1	35	2	1	1	furniture	4	gbagi mkt	#NULL!	0	0	0	1	0	0	0	1	0		0	1	0	0	0	0	0			#NULL!		1	1	2	4	average	1	4	999.0	1	uch	1	1	999.0	0	nifalipine tab. 20mg	high blood pressure	1	0
424	2	2	35	2	2	1	business woman	5	sabo ibadan	50000	0	0	0	1	0	0	0	0	0		0	1	0	0	0	0	0			#NULL!		1	1	3	2	999.0	3	1	999.0	0	999.0	1	2	999.0	0	paediatric suspenssion, flagy	purgging	1	1
896	2	1	35	2	3	2	student	3		#NULL!	0	0	0	1	1	0	0	1	0		1	1	0	0	0	0	0			#NULL!		1	1	1	2	999.0	999	4	999.0	1	ibadan central hospital	2	1	999.0	0	propiral vasoprin snipha	high blood pressure	1	#NULL!
1061	3	1	35	1	3	1	solder	2	calabar	#NULL!	1	0	0	1	0	0	0	0	0		0	0	0	0	0	0	0			#NULL!		0	4	3	4	they are doing their best	3	2	999.0	1	funtain clinic	2	2	my friend	0	scotytab 200, funbact, ibucap	skin infection	1	1
1227	3	2	35	2	4	1	health worker	2	bendigie health centre	40000	0	0	0	1	0	0	0	1	0		1	0	0	0	1	0	0			#NULL!	easy to get	0	3	3	4	high standard	4	4	999.0	1	general sankwala	1	1	999.0	1	tatrazor, amozilin and augumentin	typhoid and malaria and u	1	1
757	2	2	35	4	3	1	trader	5		#NULL!	0	0	0	1	1	0	0	1	0		1	1	0	0	1	0	0			#NULL!		1	4	3	4	999.0	3	4	999.0	1	jericho specialist	1	1	999.0	0	urine bag; acedofenac 100mg	urine	1	1
1462	3	1	36	2	4	1	student	3		#NULL!	1	0	0	0	1	0	0	1	0		1	0	0	0	1	0	0			#NULL!	near and cheap	1	3	2	4	not all medicine ar usually there	3	4	999.0	0	999.0	1	999	999.0	0	999.0	headache	2	0
1148	3	2	36	2	1	1	FARMER	13		#NULL!	0	0	0	1	0	0	0	0	0		1	0	0	0	0	0	0		nothing	#NULL!		1	1	2	4	999.0	3	4	fine	0	999.0	1	1	999.0	0	999.0	stomach	2	0
1140	3	1	36	1	3	58	businessman	5	AK and son	40000	0	0	0	1	1	0	0	1	0		1	1	0	0	1	0	0			#NULL!	only when it is a minor one	1	1	3	2	there are very ok	4	4	fine	0	999.0	999	1	999.0	0	anderew liver salt	stomach pain	2	0
1190	3	2	36	2	3	1	business man	5		#NULL!	0	0	0	0	1	1	0	1	0		1	1	0	0	1	0	0			#NULL!	faster	0	4	3	4	inadequate	3	4	not all that fine	0	999.0	999	1	999.0	0	anderew liver salt	stomach pain	2	0
1075	3	1	36	2	4	1	student	3		#NULL!	1	0	0	1	0	0	0	0	0		1	0	0	0	0	0	0			#NULL!	my family prefer d	1	1	2	2	the medicine is very active	3	2	good cure of sickness	0	999.0	999	1	999.0	0	folic acid, b.complex, PCM	malaria	2	0
391	2	2	36	2	2	2	trader	5	akobo	#NULL!	0	0	0	1	1	0	0	0	1		0	1	0	0	0	0	0			#NULL!		0	2	2	3	999.0	4	2	999.0	0	999.0	999	1	999.0	0	lumartem and M&B PCM		2	#NULL!
1540	1	2	36	2	3	1	Trader	5		20000	0	1	0	1	0	0	0	#NULL!	#NULL!		1	1	1	1	1	1	0			#NULL!		1	1	3	2	Highly Available	4	1	999.0	1	999.0	1	999	999.0	1	999.0		1	0
1606	1	2	36	2	3	1	Trader	5		20000	0	1	0	1	0	0	0	#NULL!	#NULL!		1	1	1	1	1	0	0			#NULL!		1	1	3	2	Highly Available	4	1	999.0	1	999.0	1	999	999.0	1	999.0		1	0
1643	1	2	36	2	3	1	Trader	5		20000	0	1	0	1	0	0	0	#NULL!	#NULL!		1	1	1	1	1	0	0			#NULL!		1	1	3	2	Highly Available	4	1	999.0	1	999.0	1	999	999.0	1	999.0		1	0
1372	3	2	36	2	4	1	student	3		#NULL!	1	0	0	1	0	0	0	0	0		1	0	0	0	1	0	0			#NULL!	financial problem	0	3	3	4	not all medicine are there	3	4	999.0	1	sacred heart hospital	2	2	my uncle	1	amoxin PCM, liprotab and wepper	malaria and typhoid	1	0
1147	3	2	36	1	2	1	petty trading	5		10000	0	0	0	1	1	1	1	1	0		1	1	0	0	1	0	0			#NULL!		1	4	1	1	medicine not always available	2	3	no enhancement	1	sacred heart hospital	2	2	my uncle	1	amoxin PCM, liprotab and wepper	malaria and typhoid	1	0
96	1	2	36	2	4	1	Trader	5	Market	50000	0	0	#NULL!	1	0	#NULL!	#NULL!	#NULL!	#NULL!		1	0	0	0	0	0	0			#NULL!		1	1	3	3	Highly Available	4	4	Patient's Recovery	1	Parklane	1	1	999.0	0	Ciprofloxacin	Infection	1	0
91	1	2	36	2	4	1	Nurse	2	UN TH	90000	1	1	#NULL!	1	0	#NULL!	#NULL!	#NULL!	#NULL!		1	0	0	0	0	0	0			#NULL!		1	1	3	3	Highly Available	4	2	Patient's Recovery	1	UNTH	1	1	999.0	0	Digoxin	Heart Failure	1	0
1171	3	2	36	2	4	2	trading	5	in my hous	10000	1	0	0	1	1	0	0	1	1		1	1	0	0	1	1	0			#NULL!		1	2	1	1	poor	2	2	no enhancement	1	private	2	1	999.0	0	lumatem	malaria	1	1
1417	3	1	36	2	4	1	student	3		#NULL!	0	0	0	0	0	0	0	1	0		1	1	0	0	1	0	0			#NULL!		1	2	1	4	in private, they have good drugs	1	1	it enable them to intensify area of weakness	1	pry health centre obudu	1	1	999.0	0	lumathem	malaria	1	1
1120	3	1	36	1	4	1	student	3		#NULL!	0	0	0	0	0	0	0	1	0		0	0	0	0	0	1	0		use native medicine	#NULL!	no money	1	1	3	3	they are fairly good	3	2	999.0	1	govt.	1	1	999.0	0	PCM	headache	1	0
1437	3	1	36	1	3	58	businessman	5	AK and son	40000	0	0	0	1	1	0	0	1	0		1	0	0	0	1	0	0			#NULL!	easy to get	0	3	3	4	high standard	4	4	999.0	1	general sankwala	1	1	999.0	1	tatrazor, amozilin and augumentin	typhoid and malaria and u	1	1
677	2	2	37	2	2	1	business woman	5	iwo road	#NULL!	0	0	0	1	1	0	0	1	0		1	1	0	0	0	0	0			#NULL!		999	999	999	999	999.0	999	999	999.0	999	999.0	999	999	999.0	999	999.0		999	#NULL!
749	2	2	37	2	1	1	house wife	1		#NULL!	0	0	0	1	1	0	0	0	0		1	1	0	0	0	0	0			#NULL!		1	2	1	4	999.0	1	999	999.0	999	999.0	999	999	999.0	999	999.0		999	#NULL!
787	2	1	37	2	3	2	electricsian	4		#NULL!	0	0	0	0	1	0	0	1	0		0	1	0	0	1	0	0			#NULL!		0	1	2	4	govt. is trying but not enough	3	4	averagely than nor	999	999.0	999	999	999.0	999	999.0		999	#NULL!
1510	1	1	37	2	4	1	Nurse	2	UNTH	110000	1	1	0	1	0	#NULL!	#NULL!	#NULL!	#NULL!		1	1	0	0	0	0	0		Self medication	#NULL!	No other means	1	1	3	3	Highly Available	4	2	Patient's Recovery	1	999.0	1	1	999.0	0	Nivaquine	Malaria	999	0
234	1	1	37	2	4	1	Nurse	2	UNTH	110000	1	1	#NULL!	1	0	#NULL!	#NULL!	#NULL!	#NULL!		1	0	0	0	0	0	0		Self medication	#NULL!	No other means	1	1	3	3	Highly Available	4	2	Patient's Recovery	1	999.0	1	1	999.0	0	Nivaquine	Malaria	999	0
278	1	1	37	2	4	1	Nurse	2	UNTH	110000	1	1	#NULL!	1	0	#NULL!	#NULL!	#NULL!	#NULL!		1	0	0	0	0	0	0		Self medication	#NULL!	No other means	1	1	3	3	Highly Available	4	2	Patient's Recovery	1	999.0	1	1	999.0	0	Nivaquine	Malaria	999	0
1668	1	1	37	2	4	1	Nurse	2	UNTH	110000	1	1	0	1	1	0	0	0	0		1	1	0	0	0	0	0		Self medication	#NULL!	No other means	1	1	3	3	Highly Available	4	2	Patient's Recovery	1	999.0	1	1	999.0	0	Nivaquine	Malaria	999	0
663	2	2	37	2	2	2	securirt officer	12	onireke	30000	0	0	0	1	1	0	0	0	0		1	0	0	0	0	0	0		my sister	#NULL!		1	2	2	4	it is very poor	1	3	999.0	1	UCH	1	2	mum	999	999.0	cancer	3	0
328	2	2	37	2	4	1	driver	8		#NULL!	1	1	0	1	1	0	0	1	0		1	1	0	0	0	0	0			#NULL!		1	1	1	1	999.0	1	3	999.0	1	king's hospital	2	2	son	0	coplephen	cough	3	1
736	2	1	37	2	2	1	engineer	2		#NULL!	0	0	0	1	1	0	0	1	0		0	1	0	0	0	0	0			#NULL!		1	2	2	3	good and need more improvement	4	4	999.0	1	ibadan central hospital	1	1	999.0	0	gestid		3	#NULL!
477	2	1	37	1	3	2	teacher	2	living sucess college	#NULL!	0	0	0	1	1	0	0	1	1		1	1	0	0	0	0	0			#NULL!		1	2	1	1	i do hear from friends it was	2	2	999.0	1	ore-oluwa	2	2	sister	0	lonart tab, blood tonic	anti-malaria	3	1
1369	3	2	37	2	3	1	security personell	12	NPF calabar station	#NULL!	0	0	0	1	1	1	1	0	0		0	0	0	0	1	0	0		i usually apply for first aids	#NULL!	when the ilness is not serious	1	1	3	4	high standard	3	2	999.0	0	999.0	1	1	999.0	0	999.0	stomach pain	2	0
1262	3	1	37	2	2	1	farming	13		#NULL!	0	0	0	1	0	0	0	1	0		0	0	0	0	1	0	0			#NULL!	it is cheap	0	3	3	4	some medicine will not be there	3	3	good standard	0	999.0	999	1	999.0	0	act and p-alaxin	malaria	2	0
929	2	1	37	2	1	1		999		#NULL!	0	0	0	1	0	0	0	0	0		1	0	0	0	0	0	0			#NULL!		1	2	2	4	999.0	1	2	999.0	0	999.0	999	2	999.0	0	ciklvite; trmadol; malaria		2	#NULL!
1673	2	1	37	2	1	1		999		#NULL!	0	0	0	1	0	0	0	0	0		1	0	0	0	0	0	0			#NULL!		1	2	2	4	999.0	1	2	999.0	0	999.0	999	2	999.0	0	ciklvite; trmadol; malaria		2	0
594	2	1	37	2	1	1		999		#NULL!	0	0	0	1	0	0	0	0	0		1	0	0	0	0	0	0			#NULL!		1	2	2	4	999.0	3	2	999.0	0	999.0	999	1	999.0	0	lumartem	malaria	2	#NULL!
1152	3	2	37	2	58	1	house wife	1		#NULL!	0	0	0	1	1	0	0	1	0		1	1	0	0	1	0	0			#NULL!		999	2	2	3	inadequate	3	4	fine	0	999.0	999	2	999.0	0	snaps	carrtha	2	0
1576	1	1	37	2	3	1	Trader	5		#NULL!	0	1	0	1	0	0	0	#NULL!	#NULL!		1	1	1	1	1	1	0			#NULL!		1	1	3	2	Highly Available	4	1	999.0	1	999.0	1	999	999.0	1	999.0		1	0
1578	1	1	37	2	2	1	Civil Servant	2		#NULL!	0	0	0	#NULL!	#NULL!	#NULL!	#NULL!	1	#NULL!		0	0	0	0	1	0	0			#NULL!		1	3	3	3	999.0	2	3	999.0	0	999.0	1	1	999.0	1	999.0		1	0
773	2	1	37	2	4	2	teacher	2	haumark collge	25000	1	0	0	1	1	0	0	1	0		0	1	0	0	1	0	0			#NULL!		1	4	2	4	999.0	3	2	999.0	1	oluyoro	2	2	999.0	0	ciprotab		1	#NULL!
485	2	1	37	2	4	1	sales rep	2		#NULL!	1	1	0	1	1	0	0	1	0		1	1	0	0	1	0	0			#NULL!		999	4	3	4	999.0	3	1	999.0	1	joyful	2	2	wife	0	ciprotab	typhoid	1	1
340	2	1	37	1	5	1	truck driver	8		#NULL!	0	0	0	1	1	0	0	1	1		1	0	0	0	1	0	0			#NULL!		1	1	3	3	999.0	4	4	999.0	1	adeoyo	1	2	mother	1	conredilot		1	0
1029	3	2	37	1	3	1	civil servant	2	okuku	45000	0	0	0	0	1	0	0	0	0		0	1	0	0	0	0	0		go to phamacy	#NULL!	through past exper	1	2	1	1	low standard	4	4	999.0	1	private	2	1	999.0	0	lumartem	malaria	1	1
1045	3	1	37	2	4	1	civil servant	2		47000	0	0	0	1	1	0	0	1	0		0	1	1	0	0	1	0			#NULL!		1	1	2	4	999.0	3	2	999.0	1	obudu clinic	2	1	999.0	0	tramadol	body pain	1	1
556	2	1	38	1	2	1	electrical	4		32000	0	0	0	1	1	1	0	0	1		1	1	0	0	1	1	0			#NULL!		999	999	999	999	999.0	999	999	999.0	999	999.0	999	999	999.0	999	999.0		999	#NULL!
224	1	1	38	3	3	1	Civil Servant	2		#NULL!	1	0	#NULL!	#NULL!	#NULL!	#NULL!	#NULL!	#NULL!	#NULL!		0	0	0	0	0	0	0			#NULL!		999	999	999	999	999.0	999	999	999.0	999	999.0	999	999	999.0	999	999.0		999	#NULL!
275	1	1	38	3	3	1	Civil Servant	2		#NULL!	1	0	#NULL!	#NULL!	#NULL!	#NULL!	#NULL!	#NULL!	#NULL!		0	0	0	0	0	0	0			#NULL!		999	999	999	999	999.0	999	999	999.0	999	999.0	999	999	999.0	999	999.0		999	#NULL!
363	2	1	38	1	4	1	ibadan	2		#NULL!	0	1	#NULL!	#NULL!	#NULL!	#NULL!	#NULL!	#NULL!	#NULL!		0	0	0	0	0	0	0			#NULL!		999	999	999	999	999.0	999	999	999.0	999	999.0	999	999	999.0	999	999.0		999	#NULL!
360	2	2	38	2	2	2	trader	5	gate	#NULL!	0	1	0	1	0	0	1	0	0		0	0	0	1	0	0	0			#NULL!		999	999	999	999	999.0	999	999	999.0	999	999.0	999	999	999.0	999	999.0		999	#NULL!
408	2	2	38	2	3	1	teacher	2	ikolaba grammar school	#NULL!	0	0	0	1	1	0	0	1	0		0	1	0	0	0	0	0			#NULL!		1	2	2	4	999.0	4	4	999.0	999	999.0	999	999	999.0	999	999.0		999	#NULL!
765	2	1	38	2	2	1	trader	5		#NULL!	0	0	0	1	0	0	0	0	0		1	0	0	0	0	0	0			#NULL!		1	2	2	4	999.0	4	4	999.0	999	999.0	999	999	999.0	999	999.0		999	#NULL!
222	1	1	38	1	4	1		999		#NULL!	1	0	#NULL!	1	#NULL!	#NULL!	1	#NULL!	#NULL!		1	0	0	0	0	0	0			#NULL!		1	3	11	3	999.0	4	999	999.0	999	999.0	1	999	999.0	999	999.0		999	0
39	1	2	38	2	2	1	Trader	5		#NULL!	1	1	#NULL!	1	1	1	1	1	#NULL!		1	0	0	0	0	0	0			#NULL!		1	1	1	3	999.0	4	1	999.0	1	999.0	1	1	999.0	999	999.0		999	0
145	1	2	38	2	2	1	Trader	5		#NULL!	1	1	#NULL!	1	1	1	1	1	#NULL!		1	0	0	0	0	0	0			#NULL!		1	1	1	3	999.0	4	1	999.0	1	999.0	1	1	999.0	999	999.0		999	0
580	2	2	38	2	1	1	trader	5	ologuneru	5000	0	0	0	1	0	0	0	0	0		1	0	0	0	0	0	0			#NULL!		1	4	999	4	999.0	5	4	999.0	1	UCH	1	1	999.0	0	999.0		999	#NULL!
236	1	1	38	2	3	1		999		#NULL!	0	0	#NULL!	1	1	1	#NULL!	#NULL!	#NULL!		1	0	0	1	0	0	0			#NULL!		0	1	2	3	999.0	3	2	999.0	1	999.0	999	2	999.0	1	999.0		999	0
812	2	2	38	2	2	1	fashion designer	4		#NULL!	0	0	0	1	1	0	0	0	0		1	0	0	0	0	0	0			#NULL!		0	2	2	3	999.0	5	4	999.0	0	999.0	999	1	999.0	0	cof mix	soothes throat	999	#NULL!
961	2	1	38	1	4	1		999		#NULL!	1	1	0	0	1	0	0	0	0		0	1	0	0	0	0	0			#NULL!		1	1	2	4	999.0	3	1	999.0	0	999.0	2	2	granny	1	duretic satchet asprin tab	no idea	999	1
383	2	1	38	2	1	1	iron bender	4		#NULL!	0	0	0	1	0	0	0	0	0		1	0	0	0	0	0	0			#NULL!		999	1	2	3	999.0	3	999	999.0	999	999.0	999	999	999.0	999	predorisom	kidey	999	#NULL!
223	1	1	38	3	3	1	Civil Servant	2		#NULL!	1	0	#NULL!	1	1	1	1	#NULL!	#NULL!		1	0	1	1	1	0	0			#NULL!		1	2	11	2	999.0	4	1	999.0	1	999.0	2	999	999.0	999	999.0		3	0
1231	3	1	38	2	4	1	teaching	2	GPS kakwe	#NULL!	0	0	0	1	0	0	0	0	0		1	0	0	0	1	1	0			#NULL!		1	1	2	4	government	3	4	999.0	0	999.0	999	1	999.0	0	999.0	malaria	3	0
352	2	2	38	2	3	1	teacher	2		#NULL!	0	1	0	1	1	0	0	1	0		1	0	0	0	1	0	0			#NULL!		0	1	2	3	999.0	3	4	999.0	1	999.0	999	1	999.0	0	999.0		3	0
124	1	2	38	3	5	2	Civil servant	2		100000	1	0	#NULL!	1	1	1	#NULL!	#NULL!	#NULL!		0	0	0	0	0	0	0			#NULL!		1	2	1	3	Moderately Availab	3	3	Patient's Recovery	0	999.0	2	2	999.0	1	999.0		3	0
1249	3	1	38	2	3	1	farming	13		#NULL!	0	0	0	1	0	0	0	0	0		1	0	0	0	0	0	0			#NULL!		1	4	2	3	the medicine in govt. hospital are in low standard	3	2	the medicine are effective	1	999.0	2	1	999.0	0	annifed, PCM	cough and fever	3	1
329	2	1	38	1	3	1		999		#NULL!	1	1	0	1	1	0	0	1	0		1	1	0	0	1	0	0			#NULL!		0	1	1	4	999.0	3	4	999.0	0	999.0	999	1	999.0	999	buscopam tab. blood tonic	ulcer	3	#NULL!
465	2	2	38	3	4	2		999		#NULL!	1	0	0	1	1	0	0	1	0		1	1	0	0	1	0	0			#NULL!		1	4	2	4	999.0	3	4	999.0	1	999.0	1	1	999.0	0	candid v6 s/vaginal cream	toilet deaseas	3	1
350	2	1	38	1	2	2	student	3		#NULL!	0	0	0	0	0	0	1	0	0		1	0	0	0	0	0	0			#NULL!		0	4	3	999	999.0	5	999	999.0	0	999.0	999	2	sister	0	cencold syrup for children	cold and catarrh	3	#NULL!
695	2	1	38	1	4	1	clerical officer	2	uch	#NULL!	1	0	0	1	1	1	0	1	0		0	0	1	0	1	0	0			#NULL!		1	2	2	3	999.0	4	4	999.0	1	ibadan central hospital	2	2	mother	0	cenox		3	#NULL!
470	2	1	38	3	4	2		999		#NULL!	1	1	0	1	0	0	0	1	0		1	0	0	0	1	0	0			#NULL!		1	4	3	2	999.0	4	1	999.0	1	health centre	1	1	999.0	0	ciprotab	typhoid	3	0
335	2	2	38	2	2	#NULL!		999		#NULL!	0	0	0	0	1	0	0	0	0		1	0	0	0	0	0	0			#NULL!		0	2	1	1	999.0	999	999	999.0	1	health centre	1	2	husband	0	ciprotat	typhoid	3	0
334	2	1	38	1	4	2	reporter	2		#NULL!	0	0	0	1	0	0	0	1	0		1	0	0	0	0	0	0			#NULL!		0	4	1	4	999.0	2	1	999.0	1	health centre	1	1	999.0	0	coartem 4	anti-malaria	3	1
349	2	2	38	2	2	2	trader	5	oluwadarasimi venture	#NULL!	0	0	0	1	0	0	0	1	0		1	0	0	0	0	0	0			#NULL!		0	1	3	3	999.0	4	4	999.0	1	ibadan central hospital	2	1	999.0	0	flomi, PCM		3	#NULL!
593	2	1	38	3	4	2	markerter	2	diamond bank	#NULL!	1	0	0	0	1	0	0	0	0		0	1	0	0	0	0	0			#NULL!		1	2	2	3	good and need more improvement	4	4	999.0	1	ibadan central hospital	1	1	999.0	0	gestid		3	#NULL!
318	2	1	38	2	2	2	mechanic	4	oluyole	#NULL!	0	0	0	0	1	0	0	1	0		0	1	0	0	0	0	0			#NULL!		1	2	2	4	999.0	3	4	999.0	1	oluyole health centre	1	1	999.0	999	ibucap	pain relief	3	#NULL!
342	2	2	38	3	3	2	fashion designer	4	debley fashion out	#NULL!	1	1	0	1	1	0	0	1	0		1	1	0	0	1	0	0			#NULL!		0	4	1	1	999.0	2	999	999.0	1	general	1	1	999.0	0	lonart syrup	anti-malaria	3	1
1256	3	2	38	2	2	1	farming	13		3000	0	0	0	1	0	0	0	1	0		1	0	0	0	1	0	0			#NULL!	near and close	1	3	2	4	relatively poor and low standard	3	4	999.0	0	999.0	2	1	999.0	0	PCM	fever	3	1
1016	2	2	38	2	1	1	trader	5	ologuneru	5000	0	0	0	1	0	0	0	0	0		1	0	0	0	0	0	0			#NULL!		1	2	3	3	999.0	4	2	999.0	0	999.0	999	2	mother	0	sivotheotamol	asthma	3	#NULL!
351	2	2	38	5	4	1		999		#NULL!	0	0	0	0	1	0	0	1	0		1	0	0	0	0	0	0			#NULL!		1	1	2	3	999.0	3	4	999.0	1	999.0	1	1	999.0	0	tagacure		3	#NULL!
462	2	1	38	2	3	2		999		#NULL!	1	0	0	1	1	0	0	1	0		1	0	0	0	0	0	0			#NULL!		0	4	3	4	999.0	4	4	999.0	1	999.0	1	2	999.0	999	vitamin k injection glucose d	delivery	3	#NULL!
466	2	1	38	2	3	1		999		#NULL!	1	0	0	1	1	0	0	1	0		1	0	0	0	0	0	0			#NULL!		0	4	3	4	999.0	4	4	999.0	1	999.0	1	2	999.0	999	vitamin k injection glucose d	delivery	3	0
915	2	2	38	2	1	1	trader	5	ologuneru	5000	0	0	0	1	0	0	0	0	0		1	0	0	0	0	0	0			#NULL!		1	2	2	4	999.0	3	2	999.0	1	molly hospital	1	1	999.0	0	well man	pain	3	#NULL!
696	2	1	38	2	1	2	engineer	2	beside kunle ara	200000	0	0	0	0	1	0	0	0	0		0	1	0	0	0	0	0			#NULL!		1	1	3	3	999.0	4	4	999.0	1	adeoyo	1	1	999.0	0	yeast	eye	3	#NULL!
347	2	1	38	1	3	2	student	3		#NULL!	0	0	0	1	0	0	0	1	0		1	0	0	0	0	0	0			#NULL!		0	2	2	3	may be government did not give them medicine	3	4	999.0	0	999.0	999	1	999.0	999	999.0		2	#NULL!
525	2	1	38	2	2	2	businessman	5	lagos	25000	1	1	0	1	0	0	0	0	0		1	0	0	0	0	0	0			#NULL!		1	4	2	2	999.0	3	999	999.0	0	999.0	999	2	999.0	999	999.0		2	#NULL!
1224	3	2	38	2	3	1	teaching	2	st peter pry school	#NULL!	0	0	0	1	0	0	0	1	0		1	0	0	0	1	0	0			#NULL!	chemist/phamacy	0	1	1	1	absolutely poor	1	3	poor	0	999.0	999	999	999.0	0	999.0		2	0
1247	3	1	38	2	2	1	cyclist	8		15000	0	0	0	1	0	0	0	1	0		1	0	0	0	1	0	0			#NULL!	near and cheap	1	3	2	4	not all medicine ar usually there	3	4	999.0	0	999.0	1	999	999.0	0	999.0	headache	2	0
1456	3	1	38	1	4	1		999		#NULL!	0	0	0	0	1	0	1	0	0		0	1	0	0	1	0	0			#NULL!	financial problem	0	3	3	1	999.0	3	4	999.0	0	999.0	1	1	999.0	0	999.0	stomach	2	0
81	1	2	38	1	4	1		999		#NULL!	0	0	0	#NULL!	#NULL!	#NULL!	#NULL!	#NULL!	#NULL!		0	0	0	0	0	0	0			#NULL!		1	2	3	3	999.0	3	4	999.0	0	999.0	2	1	999.0	0	999.0		2	0
473	2	1	38	2	4	1		999		#NULL!	0	0	0	1	1	0	0	0	0		0	1	0	0	0	0	0			#NULL!		0	2	3	4	999.0	4	4	999.0	0	999.0	999	1	999.0	999	accuchek active strip & accuchek meter		2	#NULL!
674	2	1	38	1	3	1	student	3	university of ibadan	#NULL!	0	0	0	0	1	0	0	0	0		0	1	0	0	0	0	0			#NULL!		1	2	2	4	999.0	3	2	999.0	1	ibadan central hospital	2	999	999.0	0	amolodopine	high blood presure	2	#NULL!
1263	3	1	38	2	4	1	applicant	9		#NULL!	0	0	0	0	0	0	0	1	0		1	1	0	0	0	0	0			#NULL!		1	1	3	3	are not expired once	3	4	they are professionals	0	999.0	999	1	999.0	0	ampiclux and vitamine c	accident	2	0
364	2	1	38	1	4	1	corpper	3	egbeda LGA secretariat	19700	0	0	0	1	0	0	0	0	0		0	0	0	1	0	0	0			#NULL!		999	999	1	1	999.0	2	3	999.0	0	999.0	999	2	fellow	0	antmalaria, ketral vit. E	malaria	2	#NULL!
673	2	1	38	2	4	2	engineer	2	agodi gate	20000	0	0	0	0	1	0	0	1	0		0	1	0	0	0	0	0			#NULL!		999	999	1	1	999.0	2	3	999.0	0	999.0	999	2	fellow	0	antmalaria, ketral vit. E	malaria	2	#NULL!
367	2	1	38	2	3	1	businessman	5		#NULL!	0	0	0	1	1	0	0	1	0		1	0	0	0	1	0	0			#NULL!		0	5	2	4	999.0	3	4	999.0	0	999.0	999	2	daughter	0	bunto blood tonic		2	#NULL!
687	2	2	38	2	4	1	teaching	2	ajara community high school	60000	0	0	0	0	1	0	0	0	0		0	0	0	0	0	0	0			#NULL!		1	4	2	4	999.0	1	4	999.0	1	uch	1	2	grany	1	cenox		2	1
1083	3	2	38	1	2	1	teaching	2	FCE obudu	#NULL!	0	0	0	1	1	1	0	1	0		1	0	0	1	1	0	0			#NULL!	it is accurate	0	2	2	4	poor	3	4	nil	0	999.0	999	1	999.0	0	chloroquine	malaria	2	1
591	2	1	38	1	4	2	sales rep	2	lacasera	#NULL!	1	0	0	1	1	0	0	1	0		1	1	0	0	0	0	0			#NULL!		1	2	2	4	999.0	1	2	999.0	0	999.0	999	2	999.0	0	ciklvite; trmadol; malaria		2	#NULL!
708	2	2	38	2	2	1		999		#NULL!	0	0	0	1	1	0	0	1	0		1	0	0	0	0	0	0			#NULL!		1	2	2	4	999.0	1	2	999.0	0	999.0	999	2	999.0	0	ciklvite; trmadol; malaria		2	#NULL!
1360	3	1	38	3	3	1	civil servant	2	abntity lga	40000	0	0	0	1	0	0	0	0	0		1	0	0	0	0	0	0			#NULL!		1	1	3	4	provision of all medicines in the hospital	4	1	it protect sickness	0	999.0	1	1	999.0	0	cold off	feaver	2	0
310	2	2	38	2	2	1	Trader	5	dugbe market	#NULL!	0	0	0	0	0	0	0	1	0		0	0	0	1	0	0	0			#NULL!		1	3	2	1	999.0	3	999	999.0	0	999.0	999	2	baby	0	coontenental PCM	malaria	2	#NULL!
684	2	1	38	1	4	1	student	3		#NULL!	0	1	0	1	0	0	0	0	0		0	1	0	0	0	0	0			#NULL!		0	1	2	4	999.0	1	4	999.0	0	999.0	1	1	999.0	0	cort-liver oil multivite	for blood	2	1
682	2	1	38	1	4	2	student	3		#NULL!	0	1	0	1	0	0	0	0	0		1	0	0	0	0	0	0			#NULL!		1	4	1	4	999.0	1	4	999.0	0	999.0	999	2	daddy	0	elisca	eye problem	2	1
448	2	1	38	2	3	2		999		#NULL!	1	0	0	0	1	0	0	1	0		0	1	0	0	1	0	0			#NULL!		0	4	999	999	999.0	999	999	999.0	0	999.0	999	1	999.0	0	fijik flusher	pile	2	#NULL!
459	2	1	38	1	3	1		999		#NULL!	1	1	0	0	1	0	0	1	0		0	1	0	0	1	0	0			#NULL!		1	3	1	1	999.0	1	999	999.0	0	999.0	999	1	999.0	0	fijk flusher	pile	2	#NULL!
1446	3	2	38	1	3	1	fed. mini of healt	2	abuja	#NULL!	1	0	0	1	0	0	0	0	0		1	0	0	0	0	0	0			#NULL!		1	1	3	4	they shd make professional drugs	4	2	it protect sickness	0	999.0	999	1	999.0	0	first aid treatment	accident	2	1
260	1	1	38	2	2	1	Trader	5	Market	10000	0	0	#NULL!	1	1	#NULL!	#NULL!	1	#NULL!		0	0	0	0	1	0	0			#NULL!		1	2	3	3	Highly Available	3	2	Patient's Recovery	1	999.0	1	2	999.0	0	Flagyl	Infection	2	0
288	1	1	38	2	2	1	Trader	5	Market	10000	0	0	#NULL!	1	1	#NULL!	#NULL!	1	#NULL!		0	0	0	0	1	0	0			#NULL!		1	2	3	3	Highly Available	3	2	Patient's Recovery	1	999.0	1	2	999.0	0	Flagyl	Infection	2	0
482	2	1	38	2	2	1	driver	8		#NULL!	0	0	0	0	1	0	0	1	0		1	0	0	0	0	0	0			#NULL!		1	1	2	4	999.0	4	4	999.0	1	999.0	999	999	999.0	999	ibupain	body pain	2	#NULL!
437	2	1	38	2	2	2	trader	5	iwo road	#NULL!	0	0	0	1	1	0	0	1	0		0	1	0	0	1	0	0			#NULL!		1	2	2	4	999.0	3	2	999.0	0	999.0	999	2	999.0	0	icefenac plus	inflammation	2	#NULL!
771	2	2	38	2	2	1		999		#NULL!	0	0	0	1	1	0	0	0	0		1	0	0	0	0	0	0			#NULL!		1	4	1	4	999.0	1	2	999.0	1	molly specilist hospital	2	1	999.0	0	mid may	stomach pain	2	0
799	2	2	38	1	3	1	civil servant	2	min.of edu	#NULL!	0	0	0	0	1	0	0	1	0		0	1	0	0	0	0	0			#NULL!		1	2	2	4	999.0	3	999	999.0	0	999.0	999	1	999.0	0	PCM	headhache	2	#NULL!
766	2	1	38	2	3	1	civil servant	2		#NULL!	0	0	0	1	1	0	0	1	0		1	0	0	0	0	0	0			#NULL!		1	2	2	4	999.0	3	999	999.0	0	999.0	999	1	999.0	0	PCM	headhache	2	#NULL!
714	2	2	38	2	2	1	trader	5	oje mkt	#NULL!	0	0	0	1	0	0	0	0	0		1	0	0	0	0	0	0			#NULL!		1	2	2	4	999.0	3	999	999.0	0	999.0	999	1	999.0	0	PCM	headhache	2	#NULL!
1110	3	1	38	2	3	1	student	3		#NULL!	0	0	0	0	0	0	0	1	0		0	1	0	0	1	0	0		involved in self medication	#NULL!	lack of finance	0	2	3	3	999.0	4	2	999.0	0	999.0	2	1	999.0	0	PCM	malaria	2	1
1051	3	1	38	2	4	1		999		#NULL!	0	0	0	0	1	0	0	0	0		0	1	0	0	0	0	0			#NULL!		1	1	1	4	999.0	3	4	999.0	0	999.0	1	1	999.0	1	PCM	headache	2	0
348	2	2	38	1	3	1	student	3		#NULL!	0	0	0	1	1	0	0	1	0		1	0	0	1	1	0	0			#NULL!		1	2	2	999	999.0	3	4	999.0	0	999.0	999	2	mother	0	stresils	sore throats	2	#NULL!
685	2	2	38	1	4	1	fronk desk adminis	2	bob intertational ltd	40000	0	0	0	1	1	0	0	0	0		0	1	0	0	0	0	0			#NULL!		999	2	1	4	999.0	1	4	999.0	1	kings	2	1	999.0	0	vit. C	supplement	2	#NULL!
436	2	1	38	1	3	2	student	3		#NULL!	0	0	0	1	1	0	0	1	0		0	1	0	0	0	0	0			#NULL!		1	2	2	3	999.0	3	2	999.0	0	999.0	999	1	999.0	0	vitamine c glucose		2	#NULL!
463	2	1	38	1	3	1		999		#NULL!	0	0	0	1	1	0	0	1	0		1	0	0	0	1	0	0			#NULL!		0	4	999	999	999.0	999	999	999.0	0	999.0	999	1	999.0	0	yoyo bitter	pile	2	#NULL!
126	1	2	38	2	3	2		999		100000	0	0	#NULL!	1	#NULL!	#NULL!	#NULL!	#NULL!	#NULL!		0	0	0	0	0	0	0			#NULL!		0	3	3	3	Moderately Availab	2	2	999.0	0	999.0	2	999	999.0	999	999.0		1	1
180	1	2	38	2	3	2		999		100000	0	0	#NULL!	1	#NULL!	#NULL!	#NULL!	#NULL!	#NULL!		0	0	0	0	0	0	0			#NULL!		0	3	3	3	Moderately Availab	2	2	999.0	0	999.0	2	999	999.0	999	999.0		1	1
199	1	2	38	2	3	2		999		100000	0	0	#NULL!	1	0	#NULL!	#NULL!	#NULL!	#NULL!		0	0	0	0	0	0	0			#NULL!		0	3	3	3	Moderately Availab	2	2	999.0	0	999.0	2	999	999.0	999	999.0		1	1
1565	1	1	38	2	3	1	Trader	5		#NULL!	0	0	0	1	0	0	0	1	1		1	1	1	1	1	1	0			#NULL!		1	1	2	3	Moderately Availab	3	2	Patient's Recovery	0	999.0	1	1	999.0	999	999.0		1	0
125	1	2	38	2	3	1	Trader	5		#NULL!	0	0	#NULL!	1	1	#NULL!	#NULL!	#NULL!	#NULL!		0	0	0	0	0	0	0			#NULL!		0	2	2	3	Moderately Availab	3	999	999.0	1	999.0	1	999	999.0	0	999.0		1	1
127	1	2	38	3	3	2	Civil servant	2		250000	0	0	#NULL!	1	#NULL!	#NULL!	#NULL!	#NULL!	#NULL!		1	0	0	0	0	0	0			#NULL!		0	2	2	2	Poor	3	1	999.0	0	999.0	1	1	999.0	0	999.0		1	1
181	1	2	38	3	3	2	Civil servant	2		250000	0	0	#NULL!	1	#NULL!	#NULL!	#NULL!	#NULL!	#NULL!		1	0	0	0	0	0	0			#NULL!		0	2	2	2	Poor	3	1	999.0	0	999.0	1	1	999.0	0	999.0		1	1
366	2	2	38	2	5	1	civil servant	2		#NULL!	0	0	0	1	1	0	0	0	0		1	1	0	0	0	0	0			#NULL!		1	1	2	3	999.0	3	4	good	1	govt. hospital	1	1	999.0	0	999.0		1	0
116	1	2	38	2	3	2		999		#NULL!	1	1	#NULL!	1	1	1	1	1	#NULL!		1	0	0	0	0	0	0			#NULL!		1	2	2	2	999.0	3	1	999.0	1	999.0	1	999	999.0	1	999.0		1	0
177	1	2	38	2	3	2		999		#NULL!	1	1	#NULL!	1	1	1	1	1	#NULL!		1	0	0	0	0	0	0			#NULL!		1	2	2	2	999.0	3	1	999.0	1	999.0	1	999	999.0	1	999.0		1	0
268	1	1	38	2	2	1	Civil servant	2		#NULL!	0	0	#NULL!	1	1	1	1	#NULL!	#NULL!		1	0	1	1	0	0	0			#NULL!		1	1	3	1	Moderately Availab	3	1	999.0	1	999.0	1	999	999.0	1	999.0		1	0
296	1	1	38	2	4	1	Carpenter	4		100000	0	1	#NULL!	1	1	1	#NULL!	#NULL!	#NULL!		1	0	0	0	0	1	0			#NULL!		1	1	3	4	999.0	4	1	999.0	1	999.0	1	999	999.0	1	999.0		1	0
230	1	1	38	2	4	1	Trader	5		100000	0	1	#NULL!	1	1	1	#NULL!	#NULL!	#NULL!		1	0	0	0	0	1	0			#NULL!		1	1	3	4	999.0	4	1	999.0	1	999.0	1	999	999.0	1	999.0		1	0
1563	1	1	38	2	2	1	Trader	5		#NULL!	0	0	0	#NULL!	#NULL!	#NULL!	#NULL!	1	#NULL!		0	0	0	1	1	1	0			#NULL!		1	3	3	3	999.0	2	3	999.0	0	999.0	1	1	999.0	1	999.0		1	0
1243	3	2	38	2	3	1		999		#NULL!	1	0	0	1	0	0	0	0	0		1	0	0	0	0	0	0			#NULL!		1	1	3	4	high standard	4	4	it create good health standard	1	govt. hospital	1	1	999.0	1	999.0	fever	1	1
510	2	1	38	1	3	2		999		#NULL!	1	0	0	1	1	0	0	1	0		1	0	0	0	1	0	0			#NULL!		0	4	2	4	999.0	3	4	999.0	1	999.0	1	2	999.0	1	999.0		1	1
258	1	1	38	2	2	1	Trader	5		300000	1	1	#NULL!	1	1	1	1	1	1		1	0	1	1	1	1	1			#NULL!	Distance	1	1	3	3	Moderately Availab	3	2	999.0	0	Private Hospital	1	2	999.0	1	999.0		1	0
468	2	2	38	2	2	2		999		#NULL!	0	0	0	1	1	0	0	1	0		1	1	0	0	0	0	0			#NULL!		0	4	2	4	999.0	3	4	999.0	1	health centre	1	1	999.0	0	ajrolaf adult blood tonic	cough	1	1
1070	3	1	38	1	4	1		999		#NULL!	0	0	0	1	0	0	0	1	0		1	0	0	0	1	0	0			#NULL!		0	3	1	4	not always available	3	4	999.0	1	secret heart hospital	2	1	999.0	0	amatdpm	malaria	1	1
1123	3	2	38	1	3	1	trader	5	obudu mkt	15000	1	0	0	1	1	0	0	1	0		1	1	0	0	1	0	0			#NULL!		1	1	3	2	is currable	4	4	999.0	1	secret heart hospital	2	1	999.0	0	amatdpm	malaria	1	1
1260	3	1	38	2	3	1	force	2	police station, sankinla	#NULL!	0	0	0	1	0	0	0	1	0		1	0	1	0	1	0	0			#NULL!	it is near	0	3	3	4	the same with chemist	3	4	it is goo drug	1	secret heart hospital	2	1	999.0	0	amatdpm	malaria	1	1
1219	3	1	38	2	1	2	tailoring	4	audu's shop	30000	0	0	0	1	1	0	0	1	1		1	1	0	0	1	0	0			#NULL!		1	2	1	1	some medicine are not available	1	4	no enhancement	1	secret heart hospital	2	1	999.0	0	amatdpm	malaria	1	1
1496	1	2	38	3	3	2	Civil servant	2		250000	0	0	0	1	0	#NULL!	#NULL!	#NULL!	#NULL!		1	0	0	0	0	0	0			#NULL!		0	2	2	2	Poor	3	1	999.0	0	999.0	1	1	999.0	0	ampiclux and vitamine c	accident	1	1
1470	3	2	38	1	2	1	teaching	2	FCE obudu	#NULL!	0	0	0	1	1	1	0	1	0		0	0	0	0	1	0	0			#NULL!	near and easy	0	3	2	4	good	3	4	poor personel	0	private	2	1	999.0	1	arithemeritic	hypertension	1	1
255	1	1	38	2	5	1	Student	3	UNEC	#NULL!	0	0	#NULL!	1	1	#NULL!	#NULL!	#NULL!	#NULL!		1	0	0	0	0	0	0		Self medication	#NULL!	No other means	1	1	3	4	Moderately Availab	4	1	Patient's Recovery	1	999.0	1	1	999.0	0	Artefan	Malaria	1	1
241	1	1	38	2	4	1	Trader	5	Market	60000	0	0	#NULL!	1	1	1	1	1	#NULL!		1	0	1	1	0	0	0			#NULL!		0	1	1	1	Highly Available	4	1	Patient's Recovery	1	999.0	1	1	999.0	0	Artesunate	Malaria	1	0
281	1	1	38	2	4	1	Trader	5	Market	60000	0	0	#NULL!	1	1	1	1	1	#NULL!		1	0	1	1	0	0	0			#NULL!		0	1	1	1	Highly Available	4	1	Patient's Recovery	1	999.0	1	1	999.0	0	Artesunate	Malaria	1	0
1060	3	2	38	1	3	1	fed. mini of healt	2	abuja	#NULL!	1	0	0	1	0	0	1	0	0		1	0	0	0	0	0	0			#NULL!	govt. hospital is	1	1	3	2	999.0	4	999	999.0	1	999.0	2	1	999.0	1	asprin	body pain	1	1
1535	1	1	38	2	3	1	Civil Servant	2		#NULL!	0	0	0	1	0	#NULL!	#NULL!	#NULL!	#NULL!		1	1	0	1	1	1	0			#NULL!		1	1	3	3	Highly Available	4	2	Patient's Recovery	1	UNTH	1	1	999.0	0	Ceftriaxone	Infection	1	0
1601	1	1	38	2	3	1	Civil Servant	2		#NULL!	0	0	0	1	0	#NULL!	#NULL!	#NULL!	#NULL!		1	1	0	0	0	0	0			#NULL!		1	1	3	3	Highly Available	4	2	Patient's Recovery	1	UNTH	1	1	999.0	0	Ceftriaxone	Infection	1	0
1638	1	1	38	2	3	1	Civil Servant	2		#NULL!	0	0	0	1	0	#NULL!	#NULL!	#NULL!	#NULL!		1	1	0	0	0	0	0			#NULL!		1	1	3	3	Highly Available	4	2	Patient's Recovery	1	UNTH	1	1	999.0	0	Ceftriaxone	Infection	1	0
807	2	1	38	2	4	1	artist	4	blessed painting art	#NULL!	0	0	0	0	1	0	0	1	1		1	0	0	1	0	0	0			#NULL!		1	4	2	4	999.0	3	2	999.0	1	oluyoro	2	2	999.0	0	ciprotab		1	#NULL!
688	2	1	38	1	3	1	business mna	5	alluminium product	#NULL!	0	0	0	1	0	0	0	0	0		1	0	0	0	0	0	0			#NULL!		1	4	2	4	999.0	3	2	999.0	1	oluyoro	2	2	999.0	0	ciprotab		1	#NULL!
841	2	1	38	2	2	1		999		#NULL!	0	0	0	1	1	0	0	0	0		1	0	0	0	0	0	0			#NULL!		1	4	2	4	999.0	3	2	999.0	1	oluyoro	2	2	999.0	0	ciprotab		1	#NULL!
227	1	1	38	2	2	1	Trader	5	Market	60000	0	1	#NULL!	1	1	1	1	1	1		1	0	1	1	1	1	0			#NULL!		1	1	3	4	Highly Available	4	2	999.0	1	999.0	2	999	999.0	0	Cloxacilin	Infection	1	0
357	2	2	38	1	2	1	student	3		#NULL!	1	1	0	1	0	0	0	0	0		0	1	0	0	0	0	0			#NULL!		1	4	3	4	999.0	3	4	999.0	1	yintol	2	1	999.0	0	coatem DS and 6 tabs ferrous sulphate sa	malaria	1	1
722	2	2	38	2	4	2	sales rep	2	lacasera	#NULL!	1	0	0	1	1	0	0	1	0		1	1	0	0	1	0	0			#NULL!		1	4	3	4	999.0	3	4	999.0	1	UCH	1	1	999.0	0	cosopot	eye	1	1
84	1	2	38	2	3	1	Nurse	2	UNTH	150000	0	0	#NULL!	1	#NULL!	#NULL!	#NULL!	#NULL!	#NULL!		1	0	0	0	0	0	0			#NULL!		1	2	3	2	Highly Available	4	1	Patient's Recovery	1	UNTH	1	2	999.0	1	Emal	Malaria	1	0
164	1	2	38	2	3	1	Nurse	2	UNTH	150000	0	0	#NULL!	1	#NULL!	#NULL!	#NULL!	#NULL!	#NULL!		1	0	0	0	0	0	0			#NULL!		1	2	3	2	Highly Available	4	1	Patient's Recovery	1	UNTH	1	2	999.0	1	Emal	Malaria	1	0
1319	3	2	38	2	2	1	trader	5		#NULL!	0	0	0	1	1	0	0	1	0		1	1	0	0	1	0	0			#NULL!	money problem	1	1	2	3	they are very ok but it is difficut	3	2	very ok	1	sacred heart hospital obudu	2	2	my mother	1	erythromycine, PCM amoxin and ACT	malaria and typhoid	1	0
928	2	1	38	3	4	2	markerter	2	diamond bank	#NULL!	1	0	0	0	1	0	0	0	0		0	1	0	0	0	0	0			#NULL!		1	1	2	3	999.0	3	3	999.0	1	anuoluwa gbagi ibadan	2	1	999.0	0	haicneal lotion	rashes	1	1
1672	2	1	38	3	4	2	markerter	2	diamond bank	#NULL!	1	0	0	0	1	0	0	0	0		0	1	0	0	0	0	0			#NULL!		1	1	2	3	999.0	3	3	999.0	1	anuoluwa gbagi ibadan	2	1	999.0	0	haicneal lotion	rashes	1	0
1153	3	1	38	1	3	2	tailoring	4	ladan tailoring	80000	1	0	0	1	1	0	0	1	0		0	1	1	0	0	1	0			#NULL!		1	4	1	1	poor	1	2	no enhancement	1	pry health centre obudu	1	2	my father	1	hydocine Panadol and jawils	stomach ulcer	1	1
1253	3	2	38	2	2	1	business	5	privission store	#NULL!	0	0	0	1	0	0	0	1	0		1	0	0	0	1	0	0			#NULL!	easy to buy	0	3	999	4	poor facility	1	4	qulify personel but no medicine	0	999.0	999	2	999.0	0	ibu-protain, act drugs	malaria/typhoid	1	0
1166	3	2	38	2	2	1	trader	5		#NULL!	0	0	0	1	1	0	0	1	0		1	1	0	0	1	0	0			#NULL!	money problem	1	1	2	3	they are very ok but it is difficut	3	2	very ok	0	999.0	999	2	999.0	0	ibu-protain, act drugs	malaria/typhoid	1	0
720	2	2	38	2	1	2		999		#NULL!	0	0	0	1	0	0	0	1	1		1	0	0	0	1	0	0			#NULL!		1	2	2	1	999.0	3	4	999.0	1	999.0	1	1	999.0	0	infeclin, dexcel20, retard diabatin	vaso pain, working for ha	1	#NULL!
701	2	1	38	2	4	1	teaching	2	tim-carol	30000	0	0	0	1	1	0	0	0	0		1	1	0	0	1	0	0			#NULL!		1	2	2	999	999.0	3	2	999.0	1	aliff	2	1	999.0	0	malaria drug	malaria	1	1
891	2	1	38	1	2	1	electrical	4		32000	0	0	0	1	1	1	0	0	1		1	1	0	0	1	1	0			#NULL!		999	4	1	4	999.0	5	2	999.0	1	UCH	1	1	999.0	0	normaretic, vssopin, nifedin dexl, remiz	hypertension	1	#NULL!
626	2	1	38	1	4	1		999		#NULL!	1	1	0	0	1	0	0	0	0		0	1	0	0	0	0	0			#NULL!		1	1	3	4	999.0	3	4	999.0	1	uch	1	1	999.0	0	relodpin 10mg	high blood pressure	1	#NULL!
1226	3	1	38	2	3	1	civil servant	2	st peter pry school	30000	0	0	0	1	0	0	0	1	0		1	1	0	0	1	0	0		we take treatement from govt. hospital	#NULL!	lack of fund	1	1	3	4	active	3	2	as they treat God cure	1	general hospital	1	1	999.0	0	riclox amplicin and cloxicilin	for body relief	1	1
467	2	2	38	1	4	2	civil servant	2		#NULL!	1	0	0	0	1	0	0	1	0		0	1	0	0	1	0	0			#NULL!		1	4	999	999	999.0	4	4	999.0	1	999.0	2	1	999.0	0	s/vaginal cream	toilet deaseas	1	0
361	2	2	38	2	2	2	trader	5	orita aperin	#NULL!	0	0	0	1	0	0	0	0	0		1	0	0	0	0	0	0			#NULL!		0	1	2	2	999.0	3	1	999.0	1	gerico hospital	1	1	999.0	0	tab camosunate	malaria	1	#NULL!
449	2	2	38	2	3	2		999		#NULL!	0	0	0	1	1	0	0	1	1		0	1	0	0	0	0	0			#NULL!		1	4	2	3	999.0	3	4	999.0	1	999.0	2	1	999.0	0	tears natural	eye	1	1
1261	3	2	38	2	3	1	civil servant	2		38000	0	0	0	1	0	0	0	1	0		1	0	0	0	1	0	0			#NULL!	small amount is required	1	3	2	4	not all medicine are available	3	3	they are professional oriented	1	obudu clinic	2	1	999.0	0	tramadol	body pain	1	1
926	2	1	38	1	4	2	sales rep	2	lacasera	#NULL!	1	0	0	1	1	0	0	1	0		1	1	0	0	0	0	0			#NULL!		1	4	3	4	999.0	3	4	999.0	1	jericho specialist	1	1	999.0	0	urine bag; acedofenac 100mg	urine	1	1
464	2	1	38	2	2	2		999		#NULL!	0	1	0	1	1	0	0	1	1		1	0	0	0	1	1	0			#NULL!		1	4	1	4	999.0	3	999	999.0	1	999.0	2	1	999.0	0	vitolin inhaler	asthma	1	1
304	2	2	38	2	3	1	Teaching	2	private school	#NULL!	0	0	0	0	1	0	0	0	0		0	1	0	0	0	0	0			#NULL!		1	2	3	4	999.0	4	3	it enhance quick r	1	zenith hospital	2	2	grand child	0	zimatn camosunate, vit. c	malaria and infection	1	#NULL!
702	2	2	39	2	2	1	trader	5	queen cinema	#NULL!	1	0	0	0	1	0	0	0	0		1	0	0	0	0	0	0			#NULL!		0	1	2	4	govt. is trying but not enough	3	4	averagely than nor	999	999.0	999	999	999.0	999	999.0		999	#NULL!
233	1	1	39	2	4	1	Nurse	2	UNTH	90000	1	1	#NULL!	1	0	#NULL!	#NULL!	#NULL!	#NULL!		1	0	0	0	0	0	0		Self medication	#NULL!	No other means	1	1	3	3	Highly Available	4	1	Patient's Recovery	1	999.0	1	1	999.0	0	Amalar	Malaria	999	0
1667	1	1	39	2	4	1	Nurse	2	UNTH	90000	1	1	0	1	1	0	0	0	0		1	1	0	0	0	0	0		Self medication	#NULL!	No other means	1	1	3	3	Highly Available	4	1	Patient's Recovery	1	999.0	1	1	999.0	0	Amalar	Malaria	999	0
574	2	2	39	4	3	1	hair dresser	4	rashken saloon	#NULL!	0	0	0	1	1	0	0	1	0		1	0	0	0	0	1	0			#NULL!		1	2	2	3	999.0	4	4	999.0	1	ibadan central hospital	2	2	mother	0	cenox		3	#NULL!
660	2	1	39	4	3	1	hair dresser	4	rashken saloon	10000	0	0	0	1	1	0	0	1	0		1	0	0	0	0	1	0			#NULL!		1	2	2	3	999.0	4	4	999.0	1	ibadan central hospital	2	2	mother	0	cenox		3	#NULL!
1119	3	2	39	1	4	1	civil servant	2	mini of education	#NULL!	0	0	0	1	1	0	0	1	0		0	1	0	0	0	0	0			#NULL!		1	2	2	4	some medicine will be available some will not	3	4	not very bad	0	999.0	2	1	999.0	0	PCM	fever	3	1
1218	3	1	39	2	#NULL!	58	farming	13		#NULL!	0	0	0	0	0	1	0	0	0		0	0	0	1	0	0	0		divition	#NULL!	for help	1	1	2	4	999.0	3	4	very good	0	funtain hospital	2	1	999.0	0	PCM and other drugs	headache	3	1
1415	3	2	39	2	4	1	public servant	2	obudu lga	#NULL!	0	0	0	1	1	0	0	0	0		0	1	0	0	1	0	0			#NULL!	financial problem	0	3	3	1	999.0	3	4	999.0	0	999.0	1	1	999.0	0	999.0	stomach	2	0
1416	3	2	39	2	4	1	civil servant	2	mini of education	10000	0	0	0	1	1	0	0	1	0		0	0	0	0	0	0	0			#NULL!	lack of money to go to the hospital	1	3	3	2	999.0	4	1	999.0	0	999.0	999	1	999.0	0	am here to dress my wound	accident	2	0
729	2	1	39	2	2	1	trader	5		#NULL!	0	0	0	1	1	0	0	1	0		1	0	0	0	0	0	0			#NULL!		1	1	2	2	999.0	3	1	999.0	1	adeoyo	1	1	999.0	0	999.0		1	#NULL!
1566	1	1	39	2	4	1	Trader	5	Market	#NULL!	0	0	0	1	0	0	0	1	1		1	1	1	1	1	1	0			#NULL!		0	1	2	2	Moderately Availab	3	2	Patient's Recovery	1	999.0	1	2	999.0	0	999.0		1	0
774	2	2	39	2	5	1	civil servant	2	min. of education	#NULL!	1	0	0	1	1	1	0	1	0		0	1	0	0	0	0	0			#NULL!		1	2	2	2	999.0	3	2	999.0	0	999.0	999	1	999.0	1	999.0		1	1
1197	3	1	39	3	3	1	teaching	2	gobt. boys sec sch. obudu	45000	1	0	0	1	1	1	0	1	0		1	1	0	0	1	0	0			#NULL!		0	4	1	1	poor	1	3	poor medicine can not enhance health education	1	sacred heart hospital	2	2	my uncle	1	amoxin PCM, liprotab and wepper	malaria and typhoid	1	0
1118	3	2	39	1	4	1	public servant	2	obudu lga	#NULL!	0	0	0	1	1	0	0	0	0		0	0	0	0	0	0	0		prayer	#NULL!		999	4	2	4	999.0	3	2	999.0	0	private	2	1	999.0	1	arithemeritic	hypertension	1	1
1534	1	1	39	2	3	1	Civil Servant	2		#NULL!	0	0	0	1	0	0	0	1	#NULL!		1	1	1	1	1	1	0			#NULL!		0	1	1	1	Highly Available	4	1	Patient's Recovery	1	999.0	1	1	999.0	0	Artesunate	Malaria	1	0
1600	1	1	39	2	3	1	Civil Servant	2		#NULL!	0	0	0	1	0	0	0	1	#NULL!		1	1	1	1	0	0	0			#NULL!		0	1	1	1	Highly Available	4	1	Patient's Recovery	1	999.0	1	1	999.0	0	Artesunate	Malaria	1	0
1637	1	1	39	2	3	1	Civil Servant	2		#NULL!	0	0	0	1	0	0	0	1	#NULL!		1	1	1	1	0	0	0			#NULL!		0	1	1	1	Highly Available	4	1	Patient's Recovery	1	999.0	1	1	999.0	0	Artesunate	Malaria	1	0
1250	3	1	39	2	4	1	student	3		#NULL!	0	0	0	1	0	0	0	1	0		1	1	0	0	0	0	0			#NULL!		1	1	2	4	it should be improved	3	4	not too good	1	999.0	2	1	999.0	1	asprin	body pain	1	1
909	2	2	39	4	3	1	hair dresser	4	rashken saloon	#NULL!	0	0	0	1	1	0	0	1	0		1	0	0	0	0	1	0			#NULL!		1	4	2	4	999.0	3	2	999.0	1	oluyoro	2	2	999.0	0	ciprotab		1	#NULL!
884	2	1	39	2	4	1	marble contractor	4		100000	1	0	0	1	1	0	0	1	0		1	1	0	0	1	0	0			#NULL!		1	4	1	4	999.0	1	2	999.0	1	ibadan central hospital	2	2	grand ma	0	fesulf	blood	1	0
733	2	1	39	2	2	1		999		#NULL!	0	0	0	1	1	0	0	1	0		0	1	0	0	0	0	0			#NULL!		1	1	2	3	999.0	3	3	999.0	1	anuoluwa gbagi ibadan	2	1	999.0	0	haicneal lotion	rashes	1	1
1342	3	1	39	2	4	1	civil servant	2		47000	0	0	0	1	1	0	0	1	0		0	0	0	0	1	0	0			#NULL!	i dont have money	1	3	2	4	no quality personel	1	4	999.0	1	private	2	1	999.0	0	lumatem	malaria	1	1
854	2	1	39	2	3	2	civil servant	2	min. of environment	45000	0	1	0	1	0	0	0	0	0		1	1	0	0	0	0	0			#NULL!		1	2	2	999	999.0	3	2	999.0	1	aliff	2	1	999.0	0	malaria drug	malaria	1	1
1010	2	2	39	4	3	1	hair dresser	4	rashken saloon	#NULL!	0	0	0	1	1	0	0	1	0		1	0	0	0	0	1	0			#NULL!		1	1	1	2	999.0	999	4	999.0	1	ibadan central hospital	2	1	999.0	0	propiral vasoprin snipha	high blood pressure	1	#NULL!
549	2	1	39	2	4	1	marble contractor	4		30000	1	0	0	1	1	0	0	1	0		1	1	0	0	1	0	0			#NULL!		0	1	2	2	999.0	3	1	999.0	1	gerico hospital	1	1	999.0	0	tab camosunate	malaria	1	#NULL!
723	2	1	40	2	3	1	engineering	2	dugbe	30000	0	0	0	1	1	0	0	0	0		1	1	0	0	0	0	0			#NULL!		1	2	1	4	999.0	1	999	999.0	999	999.0	999	999	999.0	999	999.0		999	#NULL!
818	2	1	40	2	3	1	self employed	11	idi-ape	#NULL!	0	0	0	0	1	0	0	1	0		1	0	0	0	1	0	0			#NULL!		1	2	2	999	999.0	1	999	999.0	1	999.0	1	1	999.0	999	ciprotab, tetancyline	anti-biotic	999	#NULL!
532	2	1	40	2	3	2	business man	5	orita mefa	#NULL!	0	0	0	1	1	0	0	1	0		1	1	0	0	0	0	0			#NULL!		0	4	2	3	999.0	2	999	999.0	999	999.0	1	2	wife	1	lonart tab and astymine	malaria	999	1
1111	3	1	40	1	4	1	lecturing	2	FCE obudu	50000	0	0	0	1	0	0	0	0	0		1	0	0	0	0	0	0		self care	#NULL!	treating with native medicine	0	2	2	4	some of them are no more functional	1	4	999.0	1	model hospital enugu	1	1	999.0	0	999.0	thyphoid fever	3	1
570	2	1	40	2	3	1	business man	5		40000	0	0	0	1	1	0	0	1	0		1	1	0	0	1	0	0			#NULL!		1	2	999	999	999.0	999	999	999.0	1	999.0	2	1	999.0	0	anti malaria drug	malaria	3	1
353	2	1	40	1	1	1	self employed	11	sport	100	0	0	0	0	1	0	0	1	0		0	1	0	0	1	0	0			#NULL!		1	2	1	1	999.0	1	4	999.0	999	king's hospital	1	1	999.0	0	ciprotab	typhoid	3	0
800	2	2	40	2	5	1	civil servant	2	min. of works	#NULL!	0	0	0	0	1	0	0	1	1		0	1	0	0	1	0	0			#NULL!		1	2	3	3	999.0	4	2	999.0	0	999.0	999	2	mother	0	sivotheotamol	asthma	3	#NULL!
540	2	2	40	2	4	1	civil servant	2	st. teresas college	#NULL!	1	0	0	1	1	0	0	0	0		1	1	0	0	0	0	0			#NULL!		0	4	2	4	999.0	4	4	999.0	1	knigs hospital	2	2	wife	0	vitamine k injection	delivery	3	1
1511	1	1	40	2	3	1	Civil Servant	2		#NULL!	1	1	0	1	0	0	0	1	1		1	1	1	1	1	1	0			#NULL!		1	1	3	1	999.0	4	1	999.0	1	999.0	1	999	999.0	1	999.0		2	0
1531	1	1	40	2	3	1	Civil Servant	2		#NULL!	1	1	0	1	0	0	1	1	1		1	1	1	1	1	1	0			#NULL!		1	1	3	1	999.0	4	1	999.0	1	999.0	1	999	999.0	1	999.0		2	0
237	1	1	40	2	3	1	Civil Servant	2		#NULL!	1	1	#NULL!	1	0	1	1	1	1		1	0	1	1	1	1	0			#NULL!		1	1	3	1	999.0	4	1	999.0	1	999.0	1	999	999.0	1	999.0		2	0
279	1	1	40	2	3	1	Civil Servant	2		#NULL!	1	1	#NULL!	1	0	1	1	1	1		1	0	1	1	1	1	0			#NULL!		1	1	3	1	999.0	4	1	999.0	1	999.0	1	999	999.0	1	999.0		2	0
299	1	1	40	2	3	1	Civil Servant	2		#NULL!	1	1	#NULL!	1	0	1	1	1	1		1	0	1	1	1	1	0			#NULL!		1	1	3	1	999.0	4	1	999.0	1	999.0	1	999	999.0	1	999.0		2	0
1597	1	1	40	2	3	1	Civil Servant	2		#NULL!	1	1	0	1	0	0	1	1	1		1	1	1	1	1	1	0			#NULL!		1	1	3	1	999.0	4	1	999.0	1	999.0	1	999	999.0	1	999.0		2	0
1634	1	1	40	2	3	1	Civil Servant	2		#NULL!	1	1	0	1	0	0	1	1	1		1	1	1	1	1	1	0			#NULL!		1	1	3	1	999.0	4	1	999.0	1	999.0	1	999	999.0	1	999.0		2	0
219	1	1	40	1	4	1	Politician	2		600000	1	1	#NULL!	1	0	1	1	1	1		1	0	0	0	0	0	0			#NULL!		1	4	3	2	Moderately Availab	2	2	999.0	0	999.0	2	999	999.0	1	999.0		2	0
1199	3	1	40	2	1	1		999		#NULL!	0	0	0	1	1	1	0	1	0		0	0	0	0	1	0	0			#NULL!		1	3	1	1	medicine are not always available	1	3	it does not help in the growth of the hospital	0	999.0	999	1	999.0	0	am here to dress my wound	accident	2	0
1225	3	1	40	1	3	1	teaching	2	st. justing pry sch	50000	0	0	0	1	0	0	0	1	0		1	0	0	0	0	0	0			#NULL!		0	3	2	4	govt. shd provide drugs at a low price	3	4	poor	0	999.0	2	1	999.0	0	as prescribed by a chemist	for minor health issue	2	1
772	2	2	40	2	2	1	business woman	5	oke apon	8000	0	0	0	1	1	0	0	0	0		0	1	0	0	0	0	0			#NULL!		1	4	2	4	999.0	1	4	999.0	1	uch	1	2	grany	1	cenox		2	1
1408	3	1	40	1	4	1	lecturing	2	FCE obudu	50000	0	0	0	1	0	0	0	0	0		1	0	0	0	0	0	0		we go to store	#NULL!	for first aids	0	2	1	3	to be share all govt. hospital	1	4	very poor	0	999.0	999	1	999.0	0	first aid PCM and vitamine c	accident victim	2	0
1541	1	1	40	1	3	1	Student	3		#NULL!	0	0	0	1	0	#NULL!	#NULL!	1	#NULL!		0	1	0	1	1	1	0			#NULL!		1	2	3	3	Highly Available	3	2	Patient's Recovery	1	999.0	1	2	999.0	0	Flagyl	Infection	2	0
1607	1	1	40	1	3	1	Student	3		#NULL!	0	0	0	1	0	#NULL!	#NULL!	1	#NULL!		0	1	0	0	1	0	0			#NULL!		1	2	3	3	Highly Available	3	2	Patient's Recovery	1	999.0	1	2	999.0	0	Flagyl	Infection	2	0
1644	1	1	40	1	3	1	Student	3		#NULL!	0	0	0	1	0	#NULL!	#NULL!	1	#NULL!		0	1	0	0	1	0	0			#NULL!		1	2	3	3	Highly Available	3	2	Patient's Recovery	1	999.0	1	2	999.0	0	Flagyl	Infection	2	0
313	2	1	40	2	2	1	driver	8		#NULL!	0	0	0	1	1	0	0	1	0		1	1	0	0	0	0	0			#NULL!		0	2	1	1	poor	1	2	999.0	0	999.0	999	999	999.0	999	kldvac	body pain	2	#NULL!
1006	2	1	40	2	3	1	business man	5		40000	0	0	0	1	1	0	0	1	0		1	1	0	0	1	0	0			#NULL!		1	2	2	4	999.0	3	2	999.0	0	999.0	999	2	family	999	monomin blood tonic		2	#NULL!
1145	3	2	40	2	3	2	business	5		50000	1	0	0	1	1	1	0	1	0		1	1	1	0	1	0	0			#NULL!		1	4	1	1	poor	1	2	it increase the help giving to the patient	0	999.0	1	2	my son	0	omeprazol and jawlus	stomach ulcer	2	0
867	2	1	40	2	3	2	business man	5	orita mefa	45000	0	0	0	1	1	0	0	1	0		1	1	0	0	0	0	0			#NULL!		1	2	2	4	999.0	3	999	999.0	0	999.0	999	1	999.0	0	PCM	headhache	2	#NULL!
1027	3	1	40	2	3	2	enterprenure	5	bikili cut	50000	0	0	0	0	1	0	0	0	0		0	0	0	1	0	0	0			#NULL!	less expensive	1	3	3	4	expensive	3	3	good	0	999.0	2	1	999.0	0	PCM	headache	2	0
1046	3	2	40	1	4	1	none	9		#NULL!	0	0	0	1	1	1	0	1	0		0	0	1	1	1	0	0			#NULL!	financial unbalanc	1	4	3	3	they are mostly available	3	4	999.0	1	FCE clinic	1	1	999.0	0	PCM, ampclus	cough	2	0
1201	3	2	40	4	2	1	civil servant	2	min. of education	58000	1	1	0	1	0	0	0	1	0		1	1	0	0	1	0	0			#NULL!		1	1	2	4	adequate	3	4	ok	0	999.0	999	2	my mother	0	piroxicalm	for body pain	2	0
111	1	2	40	2	3	1	Trader	5	Market	15000	0	0	#NULL!	1	0	#NULL!	#NULL!	5	#NULL!		1	0	0	0	0	0	0			#NULL!		1	1	3	3	Highly Available	4	1	Patient's Recovery	1	999.0	1	1	999.0	0	Amalar	Malaria	1	0
174	1	2	40	2	3	1	Trader	5	Market	15000	0	0	#NULL!	1	0	#NULL!	#NULL!	1	#NULL!		1	0	0	0	0	0	0			#NULL!		1	1	3	3	Highly Available	4	1	Patient's Recovery	1	999.0	1	1	999.0	0	Amalar	Malaria	1	0
198	1	2	40	2	3	1	Trader	5	Market	15000	0	0	#NULL!	1	0	#NULL!	#NULL!	1	#NULL!		1	0	0	0	0	0	0			#NULL!		1	1	3	3	Highly Available	4	1	Patient's Recovery	1	999.0	1	1	999.0	0	Amalar	Malaria	1	0
557	2	2	40	2	1	2	trader	5		12000	0	0	0	1	1	0	0	1	0		1	1	0	0	1	0	0			#NULL!		1	2	1	4	999.0	2	3	999.0	1	adeoyo	1	1	999.0	0	amartem	malaria	1	0
513	2	1	40	3	3	1	teacher	2	sunrise college	#NULL!	1	0	0	1	1	0	0	1	0		1	1	0	0	0	0	0			#NULL!		1	2	2	4	999.0	3	1	999.0	1	good faithfulness	2	2	son	1	ampiclox	typhoid	1	0
445	2	1	40	2	4	1	civil servant	2	nps	#NULL!	1	0	0	1	0	0	0	0	0		1	0	0	0	0	0	0		to the govt. hospi	#NULL!		1	1	2	4	999.0	4	2	average	1	govt.	1	1	999.0	0	antimalaria	malaria	1	#NULL!
1168	3	1	40	2	2	1	farmer	13		#NULL!	0	0	0	1	0	0	0	0	0		1	1	0	0	1	0	0			#NULL!		1	2	2	4	999.0	3	4	fine	0	private	2	1	999.0	1	arithemeritic	hypertension	1	1
1321	3	1	40	2	2	1	farmer	13		#NULL!	0	0	0	1	0	0	0	0	0		1	1	0	0	1	0	0			#NULL!		1	2	2	4	999.0	3	4	fine	1	999.0	2	1	999.0	1	asprin	body pain	1	1
875	2	2	40	2	4	1	civil servant	2	st. teresas college	#NULL!	1	0	0	1	1	0	0	0	0		1	1	0	0	0	0	0			#NULL!		1	4	2	4	999.0	3	2	999.0	1	oluyoro	2	2	999.0	0	ciprotab		1	#NULL!
97	1	2	40	2	4	1	Nurse	2	Poly Clinic	100000	1	1	#NULL!	1	0	#NULL!	#NULL!	#NULL!	#NULL!		1	0	0	0	0	0	0			#NULL!		1	1	2	2	999.0	4	2	Patient's Recovery	1	Poly Clinic	1	1	999.0	0	Cloxacilin	Infection	1	0
1550	1	1	40	2	3	1	Trader	5		#NULL!	1	1	0	1	0	#NULL!	#NULL!	#NULL!	#NULL!		1	1	0	1	1	1	0			#NULL!		1	1	3	3	Highly Available	4	4	Patient's Recovery	1	UNTH	1	1	999.0	0	Co-trimoxazole	Infection	1	0
232	1	1	40	1	5	1	Student	3	UNEC	#NULL!	0	0	#NULL!	1	0	#NULL!	#NULL!	#NULL!	#NULL!		1	0	0	0	0	0	0		Self medication	#NULL!	No other means	1	4	3	3	Poor	4	2	Patient's Recovery	1	Parklane	1	1	999.0	0	Coartem	Malaria	1	0
1666	1	1	40	1	5	1	Student	3	UNEC	#NULL!	0	0	0	1	1	0	0	0	0		1	1	0	0	0	0	0		Self medication	#NULL!	No other means	1	4	3	3	Poor	4	2	Patient's Recovery	1	Parklane	1	1	999.0	0	Coartem	Malaria	1	0
1547	1	1	40	2	4	1	Civil Servant	2		#NULL!	0	0	0	1	0	#NULL!	#NULL!	#NULL!	#NULL!		1	1	0	1	1	1	0			#NULL!		1	1	3	2	Highly Available	4	2	Patient's Recovery	1	UNTH	1	1	999.0	0	Combiquine	Malaria	1	0
1613	1	1	40	2	4	1	Civil Servant	2		#NULL!	0	0	0	1	0	#NULL!	#NULL!	#NULL!	#NULL!		1	1	0	0	0	0	0			#NULL!		1	1	3	2	Highly Available	4	2	Patient's Recovery	1	UNTH	1	1	999.0	0	Combiquine	Malaria	1	0
1650	1	1	40	2	4	1	Trader	5		#NULL!	0	0	0	1	0	0	0	0	0		1	1	0	0	0	0	0			#NULL!		1	1	3	2	Highly Available	4	2	Patient's Recovery	1	UNTH	1	1	999.0	0	Combiquine	Malaria	1	0
95	1	2	40	1	4	1	Medical Doctor	2	UNTH	150000	1	1	#NULL!	1	0	#NULL!	#NULL!	#NULL!	#NULL!		1	0	0	0	0	0	0			#NULL!		1	1	3	3	Highly Available	4	2	Patient's Recovery	1	UNTH	1	1	999.0	0	Flagyl	Infection	1	0
905	2	1	40	2	3	1	business man	5		40000	0	0	0	1	1	0	0	1	0		1	1	0	0	1	0	0			#NULL!		1	2	2	4	999.0	3	4	999.0	1	ibadan central hospital	2	1	999.0	0	gestid	stomach pain	1	#NULL!
1341	3	1	40	1	2	1	farmar	13	obudu	#NULL!	1	1	0	0	1	0	0	1	0		1	0	0	0	1	0	0			#NULL!	easy to buy	0	3	999	4	poor facility	1	4	qulify personel but no medicine	0	999.0	999	2	999.0	0	ibu-protain, act drugs	malaria/typhoid	1	0
77	1	2	40	2	4	1	Nurse	2	UNTH	120000	1	1	#NULL!	1	0	#NULL!	#NULL!	#NULL!	#NULL!		1	0	0	0	0	0	0			#NULL!		1	1	3	3	Highly Available	3	2	Patient's Recovery	1	UNTH	1	1	999.0	1	Lonart	Malaria	1	0
161	1	2	40	2	4	1	Nurse	2	UNTH	120000	1	1	#NULL!	1	0	#NULL!	#NULL!	#NULL!	#NULL!		1	0	0	0	0	0	0			#NULL!		1	1	3	3	Highly Available	3	2	Patient's Recovery	1	UNTH	1	1	999.0	1	Lonart	Malaria	1	0
203	1	2	40	2	4	1	Nurse	2	UNTH	120000	1	1	#NULL!	1	0	#NULL!	#NULL!	#NULL!	#NULL!		1	0	0	0	0	0	0			#NULL!		1	1	3	3	Highly Available	3	2	Patient's Recovery	1	UNTH	1	1	999.0	1	Lonart	Malaria	1	0
423	2	2	40	2	2	1	chemist	2	iyana agbala	#NULL!	1	0	0	1	0	0	0	0	0		1	0	0	0	0	0	0			#NULL!	money	1	5	2	3	999.0	5	2	999.0	1	adeoyo	1	2	999.0	0	loratadine	skin rashes	1	1
371	2	1	40	2	4	2	teaching	2	obaakiyele high sch	30000	0	0	0	1	1	0	0	1	1		1	1	0	0	1	0	0			#NULL!		1	2	1	4	999.0	999	999	999.0	1	molly hospital	2	1	999.0	0	lumartem	malaria	1	1
74	1	2	40	2	4	1	Nurse	2	UNTH	90000	1	1	#NULL!	1	0	#NULL!	#NULL!	#NULL!	#NULL!		1	0	0	0	0	0	0		Self medication	#NULL!	No other means	1	1	3	3	Highly Available	4	1	Patient's Recovery	1	UNTH	1	1	999.0	0	Niverapin	Infection	1	0
1234	3	1	40	2	3	1	teacher	2	st peters pry sch	30000	0	0	0	1	0	0	0	1	0		1	1	0	0	1	0	0			#NULL!		0	2	2	3	somemedicines are not usually available	1	4	it enhance low care and health services delivery	1	999.0	1	1	999.0	0	panadol cough syrop	body pain, cough catter a	1	1
670	2	1	40	2	4	2	civil servant	2		#NULL!	1	1	0	0	1	0	0	1	0		0	1	0	0	0	0	0			#NULL!		0	1	2	2	999.0	3	1	999.0	1	gerico hospital	1	1	999.0	0	tab camosunate	malaria	1	#NULL!
302	2	2	40	2	1	2	Trader	5	moniya	#NULL!	0	0	0	1	0	0	0	0	0		1	1	0	0	1	0	0			#NULL!		1	4	2	3	999.0	3	4	999.0	999	999.0	999	2	999.0	0	tempric 50 vassopria diabetima; daoni 5l	diabetes	1	#NULL!
892	2	2	40	2	1	2	trader	5		12000	0	0	0	1	1	0	0	1	0		1	1	0	0	1	0	0			#NULL!		1	4	3	4	999.0	3	4	999.0	1	jericho specialist	1	1	999.0	0	urine bag; acedofenac 100mg	urine	1	1
705	2	2	40	2	2	2	trader	5	iworoad	#NULL!	0	0	0	1	1	0	0	0	0		1	1	0	0	0	0	0			#NULL!		1	4	3	4	999.0	3	4	999.0	1	jericho specialist	1	1	999.0	0	urine bag; acedofenac 100mg	urine	1	1
921	2	1	41	2	4	2	markerter	2	access bank	#NULL!	1	0	0	0	1	0	0	1	0		0	1	0	0	0	0	0			#NULL!		1	4	1	4	999.0	2	4	999.0	1	999.0	2	2	999.0	0	twynefa 80mg	no idea	999	#NULL!
1569	1	2	41	2	2	1	Trader	5		#NULL!	0	0	#NULL!	1	#NULL!	0	#NULL!	#NULL!	#NULL!		0	1	1	1	1	1	0			#NULL!		0	1	1	2	999.0	3	2	Quality Control	999	999.0	999	999	999.0	1	999.0		2	0
1412	3	2	41	2	4	1		999		#NULL!	1	1	#NULL!	0	1	0	0	0	0		0	1	0	0	1	0	0			#NULL!	poverty	0	3	3	1	999.0	3	2	999.0	0	999.0	1	2	my son	0	omeprazol and jawlus	stomach ulcer	2	0
1115	3	2	41	1	4	1		999		#NULL!	1	1	#NULL!	0	1	0	0	1	0		1	0	0	0	1	0	0			#NULL!		0	4	1	3	good and moderate	3	2	999.0	0	999.0	999	2	999.0	0	syrups	fever and malaria	2	0
586	2	1	41	2	4	2	markerter	2	access bank	#NULL!	1	0	0	0	1	0	0	1	0		0	1	0	0	0	0	0			#NULL!		1	1	2	2	999.0	3	1	999.0	1	adeoyo	1	1	999.0	0	999.0		1	#NULL!
1528	1	1	41	2	4	1	Civil Servant	2		100000	0	1	0	1	0	0	#NULL!	#NULL!	#NULL!		1	1	0	0	0	1	0			#NULL!		1	1	3	4	999.0	4	1	999.0	1	999.0	1	999	999.0	1	999.0		1	0
1594	1	1	41	2	4	1	Civil Servant	2		100000	0	1	0	1	0	0	#NULL!	#NULL!	#NULL!		1	1	0	0	0	1	0			#NULL!		1	1	3	4	999.0	4	1	999.0	1	999.0	1	999	999.0	1	999.0		1	0
1631	1	1	41	2	4	1	Civil Servant	2		100000	0	1	0	1	0	0	#NULL!	#NULL!	#NULL!		1	1	0	0	0	1	0			#NULL!		1	1	3	4	999.0	4	1	999.0	1	999.0	1	999	999.0	1	999.0		1	0
114	1	2	41	2	5	1	Trader	5		#NULL!	0	0	#NULL!	1	0	3	4	5	6		1	0	0	0	0	0	0			#NULL!		1	1	3	4	Highly Available	4	1	Patient's Recovery	1	999.0	1	1	999.0	1	999.0		1	0
175	1	2	41	2	5	1	Trader	5		#NULL!	0	0	#NULL!	1	0	1	1	1	1		1	0	0	0	0	0	0			#NULL!		1	1	3	4	Highly Available	4	1	Patient's Recovery	1	999.0	1	1	999.0	1	999.0		1	0
369	2	2	41	2	5	1	teaching	2	community sec. sch	#NULL!	0	0	0	1	1	0	0	0	0		1	1	0	0	0	0	0			#NULL!		1	2	1	4	999.0	2	3	999.0	1	adeoyo	1	1	999.0	0	amartem	malaria	1	0
1044	3	1	41	1	2	1	farmar	13	obudu	#NULL!	1	1	0	0	1	0	0	0	0		0	1	0	0	0	0	0			#NULL!		1	2	1	1	999.0	1	2	999.0	1	secret heart hospital	2	1	999.0	0	amatdpm	malaria	1	1
1022	2	1	41	2	4	2	markerter	2	access bank	#NULL!	1	0	0	0	1	0	0	1	0		0	1	0	0	0	0	0			#NULL!		1	4	2	4	999.0	3	2	999.0	1	oluyoro	2	2	999.0	0	ciprotab		1	#NULL!
1567	1	1	41	2	2	1	Trader	5	Market	100000	0	0	0	1	0	#NULL!	#NULL!	#NULL!	#NULL!		1	1	1	1	1	1	0			#NULL!		0	1	3	2	Highly Available	4	3	Patient's Recovery	1	St.Thereasa	2	1	999.0	0	Elanquine	Malaria	1	0
1251	3	1	41	2	2	1	farming	13		#NULL!	0	0	0	1	0	0	1	0	0		1	0	0	0	1	0	0			#NULL!	closed	0	4	1	4	999.0	1	4	poor	1	funtain clinic	2	2	my friend	0	scotytab 200, funbact, ibucap	skin infection	1	1
1494	1	2	41	2	3	1	Trader	5	Market	40000	0	0	0	1	0	#NULL!	#NULL!	#NULL!	#NULL!		0	0	0	0	0	0	0			#NULL!		0	2	2	3	Moderately Availab	3	999	999.0	1	999.0	1	999	999.0	0	tramadol	body pain	1	1
606	2	1	42	2	3	1	civil servant	2	oyo state govet	#NULL!	1	1	0	1	0	0	0	0	0		1	0	0	0	0	0	0			#NULL!		1	2	1	4	999.0	1	999	999.0	999	999.0	999	999	999.0	999	999.0		999	#NULL!
866	2	1	42	2	4	1	trader	5		#NULL!	1	0	0	0	1	1	0	1	0		0	1	0	0	0	0	0			#NULL!		1	2	2	4	999.0	4	4	999.0	999	999.0	999	999	999.0	999	999.0		999	#NULL!
1670	1	1	42	2	3	1		999		#NULL!	0	0	0	1	1	1	0	0	0		1	0	0	1	0	0	0			#NULL!		0	1	2	3	999.0	3	2	999.0	1	999.0	999	2	999.0	1	999.0		999	0
425	2	1	42	2	3	2	teaching	2	islamic mission grammar sch	40000	0	0	0	1	0	0	0	0	0		1	0	0	0	0	0	0			#NULL!		0	1	2	1	999.0	3	3	fair	1	adeoyo	1	2	son	0	cyprotab 500mg	kneel wound	999	0
1156	3	1	42	2	2	1	business man	5	agro chemical	15000	0	0	0	1	1	0	0	1	0		1	1	0	0	1	0	0			#NULL!		1	2	2	4	999.0	3	4	999.0	0	999.0	999	999	999.0	0	mixagrip		999	0
531	2	1	42	2	4	1	trader	5		#NULL!	1	0	0	0	1	1	0	1	0		0	1	0	0	0	0	0			#NULL!		0	4	1	4	999.0	3	999	999.0	999	999.0	1	2	wife	1	vitamine k injection		999	0
577	2	2	42	2	2	2	securirt officer	12	onireke	#NULL!	0	0	0	1	1	0	0	0	0		1	0	0	0	0	0	0		my sister	#NULL!		1	2	2	4	it is very poor	1	3	999.0	1	UCH	1	2	mum	999	999.0	cancer	3	0
1037	3	1	42	2	4	1	artisans	4	ogeh concept	30000	0	0	0	0	0	0	0	1	0		0	0	0	0	1	0	0		i go for herbs	#NULL!	absence rfom my pl	0	2	1	4	lacking drugs	3	4	averagely	1	st. charls hospital	2	1	999.0	0	amallar	malaria	3	0
912	2	2	42	2	2	2	securirt officer	12	onireke	#NULL!	0	0	0	1	1	0	0	0	0		1	0	0	0	0	0	0			#NULL!		1	2	999	999	999.0	999	999	999.0	1	999.0	2	1	999.0	0	anti malaria drug	malaria	3	1
474	2	1	42	2	2	1	mechanic	4	uch	25000	0	0	0	1	0	0	0	0	0		1	0	0	0	0	0	0			#NULL!		1	1	3	3	999.0	4	2	999.0	1	uch	1	2	sister	0	tab daflon t		3	#NULL!
1532	1	2	42	4	4	1	Civil Servant	2		#NULL!	1	1	0	1	0	0	0	1	1		1	1	1	1	1	1	0			#NULL!		1	1	3	1	999.0	4	1	999.0	1	999.0	1	999	999.0	1	999.0		2	0
1598	1	2	42	4	4	1	Civil Servant	2		#NULL!	1	1	0	1	0	0	0	1	1		1	1	1	1	1	1	0			#NULL!		1	1	3	1	999.0	4	1	999.0	1	999.0	1	999	999.0	1	999.0		2	0
1635	1	2	42	4	4	1	Civil Servant	2		#NULL!	1	1	0	1	0	0	0	1	1		1	1	1	1	1	1	0			#NULL!		1	1	3	1	999.0	4	1	999.0	1	999.0	1	999	999.0	1	999.0		2	0
830	2	1	42	2	3	1	driver	8		#NULL!	0	0	0	1	0	0	0	0	0		0	1	0	0	0	0	0			#NULL!		1	2	2	4	999.0	3	2	999.0	0	999.0	999	1	999.0	0	lumartem	malaria	2	#NULL!
1013	2	2	42	2	2	2	securirt officer	12	onireke	#NULL!	0	0	0	1	1	0	0	0	0		1	0	0	0	0	0	0			#NULL!		1	1	3	3	999.0	4	4	999.0	0	999.0	999	2	child	0	M&B PCM and vitacee		2	#NULL!
1685	2	1	42	2	3	1	civil servant	2	oyo state govet	#NULL!	0	0	0	1	0	0	0	0	0		1	0	0	0	1	0	0			#NULL!		1	4	1	4	999.0	1	2	999.0	1	molly specilist hospital	2	1	999.0	0	mid may	stomach pain	2	0
941	2	1	42	2	3	1	civil servant	2	oyo state govet	#NULL!	1	1	0	1	0	0	0	0	0		1	0	0	0	0	0	0			#NULL!		1	4	1	4	999.0	1	2	999.0	1	molly specilist hospital	2	1	999.0	0	mid may	stomach pain	2	0
412	2	1	42	2	4	1	engineer	2	oyo	#NULL!	1	0	0	1	1	0	0	1	0		0	1	0	0	0	0	0			#NULL!		1	2	2	4	999.0	3	2	999.0	0	999.0	999	2	family	999	monomin blood tonic		2	#NULL!
717	2	1	42	2	2	2	business man	5		30000	1	1	0	1	0	0	0	0	0		1	0	0	0	0	0	0			#NULL!		1	2	2	4	999.0	3	2	999.0	0	999.0	999	2	family	999	monomin blood tonic		2	#NULL!
108	1	2	42	2	3	1	Trader	5	Market	#NULL!	0	0	#NULL!	1	0	#NULL!	#NULL!	#NULL!	#NULL!		0	0	0	0	0	0	0			#NULL!	Income	1	4	3	4	Moderately Availab	3	2	Patient's Recovery	0	999.0	999	1	999.0	0	Panadol	Headache	2	0
1523	1	1	42	2	4	1	Trader	5		#NULL!	0	0	0	1	0	0	0	1	1		1	1	1	1	1	1	0			#NULL!		1	1	2	3	Moderately Availab	3	2	Patient's Recovery	0	999.0	1	1	999.0	999	999.0		1	0
266	1	1	42	2	4	1	Trader	5		#NULL!	0	0	#NULL!	1	0	1	1	1	1		1	0	1	1	1	1	0			#NULL!		1	1	2	3	Moderately Availab	3	2	Patient's Recovery	0	999.0	1	1	999.0	999	999.0		1	0
291	1	1	42	2	4	1	Trader	5		#NULL!	0	0	#NULL!	1	0	1	1	1	1		1	0	1	1	1	1	0			#NULL!		1	1	2	3	Moderately Availab	3	2	Patient's Recovery	0	999.0	1	1	999.0	999	999.0		1	0
1589	1	1	42	2	4	1	Trader	5		#NULL!	0	0	0	1	0	0	0	1	1		1	1	1	1	1	1	0			#NULL!		1	1	2	3	Moderately Availab	3	2	Patient's Recovery	0	999.0	1	1	999.0	999	999.0		1	0
1626	1	1	42	2	4	1	Trader	5		#NULL!	0	0	0	1	0	0	0	1	1		1	1	1	1	1	1	0			#NULL!		1	1	2	3	Moderately Availab	3	2	Patient's Recovery	0	999.0	1	1	999.0	999	999.0		1	0
788	2	1	42	5	5	2	bank officer	2	diamond	#NULL!	1	0	0	0	1	0	0	1	0		1	1	0	0	0	0	0			#NULL!		1	1	2	2	999.0	3	1	999.0	1	adeoyo	1	1	999.0	0	999.0		1	#NULL!
678	2	1	42	2	2	2	business man	5	dugbe	#NULL!	0	0	0	1	1	0	0	1	0		1	0	0	0	0	0	0			#NULL!		1	2	1	4	999.0	2	3	999.0	1	adeoyo	1	1	999.0	0	amartem	malaria	1	0
1343	3	2	42	1	4	1	none	9		#NULL!	0	0	0	1	1	1	0	1	0		0	0	0	0	1	0	0			#NULL!	near and easy	0	3	2	4	good	3	4	poor personel	0	private	2	1	999.0	1	arithemeritic	hypertension	1	1
489	2	2	42	2	3	1	business	5		#NULL!	0	0	0	1	0	0	0	0	0		1	1	0	0	0	0	0			#NULL!		1	4	2	4	999.0	4	4	999.0	1	chief shephard hospital	1	2	999.0	0	jawaron blood tonic		1	#NULL!
1207	3	1	42	2	4	1	administrator	2	fce obudu	80000	1	0	0	1	1	1	0	1	0		1	1	0	0	1	0	0			#NULL!		1	2	1	4	in private, they have good drugs	1	1	it enable them to intensify area of weakness	1	pry health centre obudu	1	1	999.0	0	lumathem	malaria	1	1
240	1	1	42	2	3	1	Nurse	2	UNTH	#NULL!	0	0	#NULL!	1	0	1	#NULL!	#NULL!	#NULL!		1	0	1	0	0	0	0			#NULL!		0	1	1	2	Highly Available	4	2	Patient's Recovery	1	UNTH	1	2	999.0	0	Maladox	Malaria	1	0
1216	3	2	42	4	4	1	civil servant	2	vandenkeya lga	68000	0	0	0	1	1	0	0	1	0		1	0	0	0	1	0	0			#NULL!		1	1	2	3	very ok	3	4	fine	1	govt.	1	1	999.0	0	PCM	headache	1	0
758	2	2	43	2	4	1	branch manager	2	seedvest microfinance	#NULL!	0	0	0	1	1	0	0	0	0		0	1	0	0	0	0	0			#NULL!		1	1	2	4	999.0	3	1	999.0	0	999.0	2	2	granny	1	duretic satchet asprin tab	no idea	999	1
726	2	2	43	2	2	2	trader	5	agodi gate	#NULL!	0	0	0	1	0	0	0	0	0		1	0	0	0	0	0	0			#NULL!		1	4	1	4	999.0	2	4	999.0	1	999.0	2	2	999.0	0	twynefa 80mg	no idea	999	#NULL!
795	2	2	43	3	1	2	trader	5	dugbe	#NULL!	0	0	0	1	1	0	0	1	0		1	0	0	0	0	0	0			#NULL!		1	2	2	3	good and need more improvement	4	4	999.0	1	ibadan central hospital	1	1	999.0	0	gestid		3	#NULL!
375	2	2	43	2	1	1	cleaner	4	nig. communication commission	25000	0	0	1	0	0	0	0	0	0		1	0	0	0	0	0	0			#NULL!		0	1	2	4	999.0	1	4	999.0	0	999.0	1	1	999.0	0	cort-liver oil multivite	for blood	2	1
493	2	2	43	2	4	2	business	5		50000	0	0	0	1	1	0	1	1	0		1	1	0	0	0	0	0			#NULL!		1	4	1	4	999.0	1	4	999.0	0	999.0	999	999	999.0	999	ostomax	body pain	2	#NULL!
1189	3	1	43	2	5	2	lecturing	2	FCE obudu	120000	1	0	0	1	1	1	0	1	1		1	1	0	0	0	1	0			#NULL!		1	3	2	4	poor	1	4	it reduces the incoming patient in the hospital	0	999.0	999	1	999.0	0	PCM, mixagrip vitamine c	fever	2	0
1549	1	1	43	2	3	1	Trader	5		#NULL!	0	1	0	1	0	0	#NULL!	#NULL!	#NULL!		1	1	0	1	1	1	0			#NULL!		1	1	3	4	999.0	4	1	999.0	1	999.0	1	999	999.0	1	999.0		1	0
1615	1	1	43	2	3	1	Trader	5		#NULL!	0	1	0	1	0	0	#NULL!	#NULL!	#NULL!		1	1	0	0	0	1	0			#NULL!		1	1	3	4	999.0	4	1	999.0	1	999.0	1	999	999.0	1	999.0		1	0
1652	1	1	43	2	3	1	Trader	5		#NULL!	0	1	0	1	0	0	0	0	0		1	1	0	0	0	1	0			#NULL!		1	1	3	4	999.0	4	1	999.0	1	999.0	1	999	999.0	1	999.0		1	0
1507	1	1	43	3	3	1	Civil Servant	2		#NULL!	1	0	0	#NULL!	#NULL!	#NULL!	#NULL!	#NULL!	#NULL!		0	0	0	0	0	0	0			#NULL!		1	1	3	3	Highly Available	4	2	Patient's Recovery	1	UNTH	1	1	999.0	0	Ceftriaxone	Infection	1	0
1233	3	1	43	2	3	1	teching	2	comm sec. school bendi	20000	0	0	0	1	0	0	0	0	0		1	0	0	0	0	0	0			#NULL!	it is due to long distant	1	1	3	3	appreciation to the government	4	999	lack of good specialise	999	999.0	1	1	999.0	1	drugs for diseases	illness	1	0
756	2	2	43	5	2	1	trader	5	inukan food sellers	#NULL!	0	0	0	1	1	0	0	1	0		1	0	0	0	1	0	0			#NULL!		999	4	1	4	999.0	5	2	999.0	1	UCH	1	1	999.0	0	normaretic, vssopin, nifedin dexl, remiz	hypertension	1	#NULL!
112	1	2	43	2	4	2	Civil servant	2	Ministry	50000	0	0	#NULL!	#NULL!	0	#NULL!	#NULL!	#NULL!	#NULL!		0	0	0	0	0	0	0			#NULL!	Distance	0	4	2	3	Moderately Availab	3	3	999.0	1	Private Hospital	2	1	999.0	0	Panadol	Pain	1	0
1396	3	1	44	2	4	1	civil servant	2		#NULL!	0	0	0	1	1	1	1	0	0		1	0	0	0	0	0	0			#NULL!		1	2	2	1	most of the medicine ar not found here	3	2	average	0	999.0	999	1	999.0	0	999.0	head ache and carrtha	2	0
1485	3	1	44	2	4	1	civil servant	2		#NULL!	0	0	0	1	0	0	0	1	0		1	0	0	0	1	0	0			#NULL!		0	4	1	4	not always available	1	2	999.0	0	999.0	999	1	999.0	0	ampiclox,PCM, ampicillin	stomach pain	2	1
1187	3	1	44	5	4	1	teaching	2	govt. boys secondary sch. obud	65000	0	0	0	1	1	1	0	1	0		1	1	0	0	1	0	0			#NULL!		1	3	1	1	poor	2	3	no enhancement	0	999.0	999	2	999.0	0	chloraphenicol ear drop	ear	2	1
665	2	2	44	2	4	2	secretary	2	abicorm press	37000	1	0	0	1	1	0	0	1	0		0	1	0	0	0	0	0			#NULL!		0	2	2	3	999.0	4	2	999.0	0	999.0	999	1	999.0	0	lumartem and M&B PCM		2	#NULL!
1099	3	1	44	2	4	1	civil servant	2		#NULL!	0	0	0	1	1	1	1	1	0		1	0	0	0	0	0	0			#NULL!	it is cheap	1	4	1	4	not adequate	3	2	fast relief from illness	1	FCE clinic	1	1	999.0	0	PCM, ampclus	cough	2	0
269	1	1	44	2	3	1	Civil servant	2		200000	1	1	#NULL!	1	1	1	1	1	1		1	0	1	1	1	0	0			#NULL!		1	1	3	1	Moderately Availab	4	1	Patient's Recovery	1	999.0	1	2	999.0	999	999.0		1	0
487	2	1	44	3	5	1	accountant	2	continental suit	#NULL!	1	0	0	1	1	0	0	1	0		1	0	0	0	1	0	0			#NULL!		1	1	3	2	999.0	4	1	999.0	1	health centre	1	2	son	0	afrab vite		1	1
1348	3	2	44	2	4	1		999		#NULL!	0	0	0	0	1	0	0	1	0		1	0	1	0	1	0	0			#NULL!	it is near	0	3	3	4	the same with chemist	3	4	it is goo drug	1	secret heart hospital	2	1	999.0	0	amatdpm	malaria	1	1
1513	1	2	44	2	4	1	Trader	5	Market	60000	0	0	0	1	0	0	0	1	#NULL!		1	1	1	1	0	0	0			#NULL!		0	1	1	1	Highly Available	4	1	Patient's Recovery	1	999.0	1	1	999.0	0	Artesunate	Malaria	1	0
1579	1	2	44	2	4	1	Trader	5	Market	60000	0	0	0	1	0	0	0	1	#NULL!		1	1	1	1	0	0	0			#NULL!		0	1	1	1	Highly Available	4	1	Patient's Recovery	1	999.0	1	1	999.0	0	Artesunate	Malaria	1	0
1616	1	2	44	2	4	1	Trader	5	Market	60000	0	0	0	1	0	0	0	1	#NULL!		1	1	1	1	0	0	0			#NULL!		0	1	1	1	Highly Available	4	1	Patient's Recovery	1	999.0	1	1	999.0	0	Artesunate	Malaria	1	0
872	2	1	44	3	4	1		999		#NULL!	1	1	0	1	1	0	0	0	0		1	1	0	0	0	0	0			#NULL!		1	1	3	4	999.0	3	4	999.0	1	adeoyo	1	2	daddy	0	carvedilot	eye	1	1
229	1	1	44	3	3	1	Nurse	2	UNTH	#NULL!	0	1	#NULL!	1	1	#NULL!	1	#NULL!	#NULL!		1	0	0	0	1	0	0			#NULL!		1	2	1	1	999.0	4	3	999.0	0	999.0	1	1	999.0	0	Coartem	Malaria	1	0
1334	3	1	44	2	4	1	artisans	4	ogeh concept	30000	0	0	0	0	0	0	0	0	0		0	0	0	0	0	1	0			#NULL!	the cost is less	1	3	3	2	999.0	2	4	999.0	1	obudu clinic	1	1	999.0	0	coathem, lumathem and blood capsul	malaria and typhoid	1	1
1559	1	2	44	2	3	1	Trader	5		#NULL!	1	1	0	1	0	#NULL!	#NULL!	#NULL!	#NULL!		1	1	0	1	1	1	0			#NULL!		1	1	2	2	Moderately Availab	4	2	Patient's Recovery	1	Poly Clinic	1	1	999.0	0	Emal	Malaria	1	0
537	2	1	44	3	4	1		999		#NULL!	1	1	0	1	1	0	0	0	0		1	1	0	0	0	0	0			#NULL!		0	4	1	1	999.0	2	999	999.0	1	harmony	2	2	child	1	piriton expectorant, lonart syrup	cough and malaria	1	0
785	2	1	45	2	1	2	farmer	13		#NULL!	0	0	0	1	1	0	0	1	1		1	0	0	0	1	0	0			#NULL!		1	4	1	4	999.0	2	4	999.0	1	999.0	2	2	999.0	0	twynefa 80mg	no idea	999	#NULL!
752	2	1	45	2	3	1	civil servant	2		#NULL!	0	0	0	1	1	0	0	0	0		1	1	0	0	0	0	0			#NULL!		1	4	1	4	999.0	2	4	999.0	1	999.0	2	2	999.0	0	twynefa 80mg	no idea	999	#NULL!
1493	1	2	45	3	5	2	Civil servant	2		30000	1	0	0	1	0	#NULL!	#NULL!	#NULL!	#NULL!		0	0	0	0	0	0	0			#NULL!		1	2	1	3	Moderately Availab	3	3	Patient's Recovery	0	999.0	2	2	999.0	1	amatdpm	malaria	3	0
541	2	1	45	2	4	2		999	odua investment	#NULL!	1	0	0	0	1	0	0	1	0		0	1	0	0	1	0	0			#NULL!		0	4	999	999	999.0	999	1	999.0	1	ayo	2	1	999.0	999	condid v6 lonart syrup	toilet deases, malaria	3	0
1259	3	2	45	2	2	1	farming	13		20000	0	1	0	0	0	0	0	1	0		0	0	0	0	1	0	0			#NULL!	anybody has the choice	0	3	3	2	good medicine	3	2	standard	0	funtain hospital	2	1	999.0	0	PCM and other drugs	headache	3	1
325	2	1	45	2	4	2	teaching	2	al-salam private s	28000	0	0	0	1	0	0	1	0	0		1	0	0	0	0	0	0			#NULL!		1	1	2	4	999.0	3	4	999.0	1	police medical centre	1	2	child	999	PCM syrup, vitacee and vitmine -vite	malaria	3	#NULL!
457	2	1	45	2	2	1	mechanic	4	oni and son	30000	0	0	0	1	0	0	0	0	0		0	1	0	0	0	0	0			#NULL!		1	2	2	4	manageable	3	4	999.0	1	oni and son hospital	2	2	grand mother	0	tears naturable	eye	3	#NULL!
1129	3	1	45	2	1	1	farming	13		#NULL!	0	0	0	1	1	1	0	1	0		0	0	1	0	1	0	0			#NULL!		1	3	1	4	i have never gone to hospital	3	3	999.0	0	999.0	999	1	999.0	0	999.0	head ache and carrtha	2	0
220	1	1	45	1	4	1	Civil Servant	2		#NULL!	0	1	#NULL!	1	0	1	1	1	#NULL!		0	0	0	0	0	0	0			#NULL!	Choice	1	1	3	2	Highly Available	4	1	999.0	1	999.0	1	2	999.0	1	999.0		2	0
1186	3	2	45	2	1	1	houde wife	1		#NULL!	0	0	0	1	1	0	0	1	0		1	1	0	0	1	0	0			#NULL!	it is faster here	1	1	2	3	ok	3	4	fine	0	999.0	999	1	999.0	0	asprin, PCM mixagrip	fever	2	0
378	2	1	45	2	2	1	mechanic	4	army barrack iwo road	#NULL!	0	0	0	0	1	0	0	0	0		0	1	0	0	0	0	0			#NULL!		1	4	2	4	999.0	1	4	999.0	1	uch	1	2	grany	1	cenox		2	1
1520	1	1	45	2	2	1	Trader	5	Market	10000	0	0	0	1	0	#NULL!	#NULL!	1	#NULL!		0	1	0	0	1	0	0			#NULL!		1	2	3	3	Highly Available	3	2	Patient's Recovery	1	999.0	1	2	999.0	0	Flagyl	Infection	2	0
1586	1	1	45	2	2	1	Trader	5	Market	10000	0	0	0	1	0	#NULL!	#NULL!	1	#NULL!		0	1	0	0	1	0	0			#NULL!		1	2	3	3	Highly Available	3	2	Patient's Recovery	1	999.0	1	2	999.0	0	Flagyl	Infection	2	0
1623	1	1	45	2	2	1	Trader	5	Market	10000	0	0	0	1	0	#NULL!	#NULL!	1	#NULL!		0	1	0	0	1	0	0			#NULL!		1	2	3	3	Highly Available	3	2	Patient's Recovery	1	999.0	1	2	999.0	0	Flagyl	Infection	2	0
1181	3	2	45	1	4	1	teaching	2	girs seconary sch obudu	65000	0	0	0	1	1	0	0	1	0		1	1	0	0	1	0	0			#NULL!		1	2	1	4	not all medicines are available	1	4	it does not enhance rallies reduces it	0	999.0	999	1	999.0	0	iboprophin and caflan and PCM	body pain	2	0
1451	3	1	45	2	3	1	civil servant	2	min. of works	47500	0	0	0	1	0	0	0	0	0		1	1	0	0	0	0	0		i do apply for first aids	#NULL!		1	4	2	4	high standard	3	2	999.0	0	999.0	2	1	999.0	0	ibropain	body pain	2	0
370	2	1	45	2	3	1	trader	5	basorun	#NULL!	0	0	0	1	1	0	0	1	0		1	1	0	0	1	0	0			#NULL!		0	4	1	4	999.0	1	3	999.0	0	999.0	999	2	son	0	tonic	blood	2	#NULL!
1524	1	1	45	2	4	1	Civil Servant	2		#NULL!	0	0	0	1	0	0	0	1	1		1	1	1	1	1	1	0			#NULL!		0	1	2	2	Moderately Availab	3	2	Patient's Recovery	1	999.0	1	2	999.0	0	999.0		1	0
267	1	1	45	2	4	1		999		#NULL!	0	0	#NULL!	1	0	1	1	1	1		1	0	1	1	1	1	0			#NULL!		0	1	2	2	Moderately Availab	3	2	Patient's Recovery	1	999.0	1	2	999.0	0	999.0		1	0
292	1	1	45	2	4	1		999		#NULL!	0	0	#NULL!	1	0	1	1	1	1		1	0	1	1	1	1	0			#NULL!		0	1	2	2	Moderately Availab	3	2	Patient's Recovery	1	999.0	1	2	999.0	0	999.0		1	0
1590	1	1	45	2	4	1	Civil Servant	2		#NULL!	0	0	0	1	0	0	0	1	1		1	1	1	1	1	1	0			#NULL!		0	1	2	2	Moderately Availab	3	2	Patient's Recovery	1	999.0	1	2	999.0	0	999.0		1	0
1627	1	1	45	2	4	1	Trader	5		#NULL!	0	0	0	1	0	0	0	1	1		1	1	1	1	1	1	0			#NULL!		0	1	2	2	Moderately Availab	3	2	Patient's Recovery	1	999.0	1	2	999.0	0	999.0		1	0
93	1	2	45	2	1	1		999		#NULL!	1	1	#NULL!	1	0	1	1	1	#NULL!		0	0	0	0	0	0	0			#NULL!		1	1	1	1	999.0	2	1	999.0	1	999.0	1	999	999.0	1	999.0		1	0
876	2	1	45	2	4	2		999	odua investment	#NULL!	1	0	0	0	1	0	0	1	0		0	1	0	0	1	0	0			#NULL!		1	2	2	2	999.0	3	2	999.0	0	999.0	999	1	999.0	1	999.0		1	1
783	2	1	45	3	5	1	civil servant	2		#NULL!	1	0	0	1	1	0	0	1	0		0	1	0	0	0	0	0			#NULL!		1	4	2	4	999.0	3	4	999.0	1	st hospital beside	2	2	999.0	1	arfymin liquid	leg problem	1	1
1065	3	1	45	2	3	1	civil servant	2	min. of works	47500	0	0	0	1	0	0	0	0	0		1	1	0	0	1	0	0			#NULL!		1	4	2	3	govt. has medicine	3	4	999.0	0	private	2	1	999.0	1	arithemeritic	hypertension	1	1
608	2	1	45	2	2	1	driver	8		50000	1	1	0	1	0	0	0	0	0		1	0	0	0	0	0	0			#NULL!		1	4	2	2	999.0	4	3	999.0	1	OLUYORO	2	2	999.0	0	biopentin	pepperishin	1	0
1687	2	1	45	2	2	1	driver	8		50000	0	0	0	1	0	0	0	0	0		1	0	0	0	0	0	0			#NULL!		1	4	2	4	999.0	3	2	999.0	1	oluyoro	2	2	999.0	0	ciprotab		1	#NULL!
943	2	1	45	2	2	1	driver	8		50000	1	1	0	1	0	0	0	0	0		1	0	0	0	0	0	0			#NULL!		1	4	2	4	999.0	3	2	999.0	1	oluyoro	2	2	999.0	0	ciprotab		1	#NULL!
49	1	2	45	2	4	1	Civil Servant	2	UNEC	80000	1	1	#NULL!	1	0	#NULL!	#NULL!	#NULL!	#NULL!		1	0	0	0	0	0	0			#NULL!		1	1	3	3	Moderately Availab	4	1	Patient's Recovery	1	UNTH	1	1	999.0	0	Cloxacilin	Infection	1	0
151	1	2	45	2	4	1	Civil Servant	2	UNEC	80000	1	1	#NULL!	1	0	#NULL!	#NULL!	#NULL!	#NULL!		1	0	0	0	0	0	0			#NULL!		1	1	3	3	Moderately Availab	4	1	Patient's Recovery	1	UNTH	1	1	999.0	0	Cloxacilin	Infection	1	0
40	1	2	45	2	4	1	Trader	5	Market	50000	0	0	#NULL!	1	0	#NULL!	#NULL!	#NULL!	#NULL!		1	0	0	0	0	0	0			#NULL!		1	1	3	3	Highly Available	4	2	Patient's Recovery	1	UNTH	1	1	999.0	0	Enapril	Hypertension	1	0
1664	1	2	45	2	4	1	Trader	5	Market	50000	0	0	0	1	1	0	0	0	0		1	1	0	0	0	0	0			#NULL!		1	1	3	3	Highly Available	4	2	Patient's Recovery	1	UNTH	1	1	999.0	0	Enapril	Hypertension	1	0
48	1	2	45	2	4	1	Student	3	UNEC	#NULL!	1	1	#NULL!	1	0	#NULL!	#NULL!	#NULL!	#NULL!		1	0	0	0	0	0	0			#NULL!		1	1	2	3	Moderately Availab	4	2	Patient's Recovery	1	UNTH	1	1	999.0	0	Flagyl	Infection	1	0
32	1	2	45	2	4	1	Nurse	2	UNTH	100000	1	1	#NULL!	1	0	#NULL!	#NULL!	#NULL!	#NULL!		1	0	0	0	0	0	0			#NULL!		1	1	3	2	Highly Available	4	3	Patient's Recovery	1	UNTH	1	1	999.0	0	Flagyl	Infection	1	0
1656	1	2	45	2	4	1	Nurse	2	UNTH	100000	1	1	0	1	1	0	0	0	0		1	1	0	0	0	0	0			#NULL!		1	1	3	2	Highly Available	4	3	Patient's Recovery	1	UNTH	1	1	999.0	0	Flagyl	Infection	1	0
53	1	2	45	2	4	1	Nurse	2	UNTH	100000	1	1	#NULL!	1	0	#NULL!	#NULL!	#NULL!	#NULL!		1	0	0	0	0	0	0		Self medication	#NULL!	No other means	1	1	3	3	Highly Available	4	3	Patient's Recovery	1	UNTH	1	1	999.0	0	Flagyl	Infection	1	0
1575	1	2	45	2	2	1	Trader	5	Market	#NULL!	1	1	0	1	0	#NULL!	#NULL!	#NULL!	#NULL!		1	1	1	1	1	1	0			#NULL!		1	1	2	3	Moderately Availab	4	2	Patient's Recovery	1	UNTH	1	1	999.0	0	Flucloxacillin	Infection	1	0
66	1	2	45	2	4	1	Student	3	UNEC	#NULL!	0	0	#NULL!	1	0	#NULL!	#NULL!	#NULL!	#NULL!		1	0	0	0	0	0	0		Self medication	#NULL!	No other means	1	1	3	4	Moderately Availab	4	1	Patient's Recovery	1	999.0	1	999	999.0	0	Normaquine	Malaria	1	0
158	1	2	45	2	4	1	Student	3	UNEC	#NULL!	0	0	#NULL!	1	0	#NULL!	#NULL!	#NULL!	#NULL!		1	0	0	0	0	0	0		Self medication	#NULL!	No other means	1	1	3	4	Moderately Availab	4	1	Patient's Recovery	1	999.0	1	999	999.0	0	Normaquine	Malaria	1	0
192	1	2	45	2	4	1	Student	3	UNEC	#NULL!	0	0	#NULL!	1	0	#NULL!	#NULL!	#NULL!	#NULL!		1	0	0	0	0	0	0		Self medication	#NULL!	No other means	1	1	3	4	Moderately Availab	4	1	Patient's Recovery	1	999.0	1	999	999.0	0	Normaquine	Malaria	1	0
1426	3	1	45	2	1	1	farming	13		10000	0	0	0	1	1	1	0	1	0		1	0	0	0	1	0	0			#NULL!		1	1	2	3	very ok	3	4	fine	1	govt.	1	1	999.0	0	PCM	headache	1	0
119	1	2	45	2	4	1	Trader	5	Market	60000	0	0	#NULL!	1	0	#NULL!	#NULL!	#NULL!	#NULL!		1	0	0	0	0	0	0			#NULL!		1	1	3	3	Highly Available	4	2	Patient's Recovery	1	UNTH	1	1	999.0	0	Primaquine	Malaria	1	0
713	2	1	46	2	3	2	teacher	2	subuola	#NULL!	0	0	0	1	1	0	0	1	0		0	1	0	0	0	0	0			#NULL!		1	2	2	4	999.0	4	4	999.0	999	999.0	999	999	999.0	999	999.0		999	#NULL!
1326	3	1	46	2	4	1	business	5	manufacturer	250000	0	0	0	1	1	1	0	1	1		1	1	0	0	0	0	0			#NULL!		1	2	1	4	very poor	1	4	999.0	1	private	2	1	999.0	0	all required drugs	general	3	1
405	2	2	46	2	3	2	teacher	2	B.H.S	#NULL!	1	0	0	1	1	0	0	1	0		0	1	0	0	0	0	0			#NULL!		1	2	2	3	good and need more improvement	4	4	999.0	1	ibadan central hospital	1	1	999.0	0	gestid		3	#NULL!
1434	3	2	46	2	5	1	farmer	13		#NULL!	0	0	0	1	1	0	0	1	0		1	0	0	0	1	0	0			#NULL!	chemist/phamacy	0	1	1	1	absolutely poor	1	3	poor	0	999.0	999	999	999.0	0	999.0		2	0
1125	3	1	46	3	3	1	FCE staff	2	obudu	#NULL!	0	0	0	1	1	0	0	1	0		1	0	0	0	1	0	0			#NULL!		1	4	1	4	poor	2	2	it reduces the incoming atient	0	999.0	999	1	999.0	0	act and p-alaxin	malaria	2	0
1222	3	2	46	3	3	1	business woman	5		#NULL!	1	0	0	1	1	0	1	0	0		1	1	0	0	1	0	0			#NULL!		1	1	3	2	they are very ok	4	1	very good	0	999.0	999	1	999.0	0	ampiclux and vitamine c	accident	2	0
607	2	1	46	2	2	1	driver	8		#NULL!	1	1	0	1	1	0	0	0	0		1	0	0	0	0	0	0		northing	#NULL!	self medication	0	1	1	3	is very good	4	1	i think is very ad	0	999.0	1	2	999.0	0	bitter and astymine blood tonic	piles	2	0
1686	2	1	46	2	2	1	driver	8		#NULL!	0	0	0	1	1	0	0	0	0		1	0	0	0	0	0	0			#NULL!		1	4	2	4	999.0	1	4	999.0	1	uch	1	2	grany	1	cenox		2	1
942	2	1	46	2	2	1	driver	8		#NULL!	1	1	0	1	1	0	0	0	0		1	0	0	0	0	0	0			#NULL!		1	4	2	4	999.0	1	4	999.0	1	uch	1	2	grany	1	cenox		2	1
1137	3	2	46	2	5	1	farmer	13		#NULL!	0	0	0	1	1	0	0	1	0		0	0	0	0	1	0	0			#NULL!		999	3	3	4	govt. supply nut those incharge use them for selfish inter	2	4	999.0	0	999.0	999	2	999.0	0	chloraphenicol ear drop	ear	2	1
1577	1	2	46	2	3	1	Civil Servant	2		#NULL!	0	0	0	1	0	#NULL!	#NULL!	1	#NULL!		0	1	1	1	1	1	0			#NULL!		1	2	3	3	Highly Available	3	2	Patient's Recovery	1	999.0	1	2	999.0	0	Flagyl	Infection	2	0
355	2	1	46	2	3	2	business man	5	oke-ado ibadan	20000	1	1	0	1	0	0	0	0	0		1	0	0	0	0	0	0			#NULL!		1	4	2	2	999.0	3	1	999.0	1	adeoyo yemetu	1	2	999.0	1	999.0		1	#NULL!
33	1	2	46	2	4	1	Medical Doctor	2	Parklane	150000	1	1	#NULL!	1	0	#NULL!	#NULL!	#NULL!	#NULL!		1	0	0	0	0	0	0		Self Medic	#NULL!	No Alternative	1	1	3	3	Highly Available	4	2	Patient's Recovery	1	Parklane	1	1	999.0	0	Amoxicillin	Infection	1	0
1657	1	1	46	2	4	1	Medical Doctor	2	Parklane	150000	1	1	#NULL!	1	1	0	0	0	0		1	1	0	0	0	0	0		Self Medic	#NULL!	No Alternative	1	1	3	3	Highly Available	4	2	Patient's Recovery	1	Parklane	1	1	999.0	0	Amoxicillin	Infection	1	0
76	1	2	46	2	4	1	Nurse	2	UNTH	150000	1	1	#NULL!	1	0	#NULL!	#NULL!	#NULL!	#NULL!		1	0	0	0	0	0	0		Self medication	#NULL!	No other means	1	1	3	2	Highly Available	4	2	Patient's Recovery	1	UNTH	1	1	999.0	0	Coartem	Malaria	1	0
1538	1	2	46	3	3	1	Trader	5		24000	1	1	0	1	0	#NULL!	#NULL!	#NULL!	#NULL!		1	1	0	1	1	1	0			#NULL!		1	1	2	2	Moderately Availab	4	2	Patient's Recovery	1	Poly Clinic	1	1	999.0	0	Emal	Malaria	1	0
1604	1	2	46	3	3	1	Trader	5		24000	1	1	0	1	0	#NULL!	#NULL!	#NULL!	#NULL!		1	1	0	0	0	0	0			#NULL!		1	1	2	2	Moderately Availab	4	2	Patient's Recovery	1	Poly Clinic	1	1	999.0	0	Emal	Malaria	1	0
1641	1	2	46	3	3	1	Trader	5		24000	1	1	0	1	0	#NULL!	#NULL!	#NULL!	#NULL!		1	1	0	0	0	0	0			#NULL!		1	1	2	2	Moderately Availab	4	2	Patient's Recovery	1	Poly Clinic	1	1	999.0	0	Emal	Malaria	1	0
441	2	2	46	2	2	2	fashion designer	4	agbowo	#NULL!	0	0	0	1	1	0	0	0	0		1	0	0	0	0	0	0			#NULL!		1	4	2	2	999.0	3	3	999.0	1	uch	1	1	999.0	0	enthromycin, piriton, vasoprin	cough	1	#NULL!
305	2	1	46	2	2	1	Trader	5	akinyele	#NULL!	0	0	0	1	1	1	0	0	0		0	1	0	0	0	0	0			#NULL!		1	2	2	3	999.0	3	4	999.0	1	999.0	999	1	999.0	0	ernthromycin	caugh tablet	1	#NULL!
1422	3	1	46	3	3	1	FCE staff	2	obudu	10000	0	0	0	1	1	0	0	0	0		1	0	0	0	0	0	0		nothing	#NULL!	nothing	0	1	2	4	some available	3	4	very good	0	999.0	999	2	999.0	0	ibu-protain, act drugs	malaria/typhoid	1	0
67	1	2	46	2	4	1	Civil Servant	2	Ministry	150000	1	1	#NULL!	1	0	#NULL!	#NULL!	#NULL!	#NULL!		1	0	0	0	0	0	0		Self medication	#NULL!	No other means	0	4	1	4	Poor	4	1	Patient's Recovery	1	UNTH	1	1	999.0	0	Nivaquine	Malaria	1	0
72	1	2	46	2	4	1	Nurse	2	Parklane	90000	1	1	#NULL!	1	0	#NULL!	#NULL!	#NULL!	#NULL!		1	0	0	0	0	0	0		Self medication	#NULL!	No other means	1	1	3	3	Highly Available	4	1	Patient's Recovery	1	999.0	1	1	999.0	0	P-Alaxin	Malaria	1	0
79	1	2	46	2	4	1	Nurse	2	UNTH	#NULL!	1	1	#NULL!	1	0	#NULL!	#NULL!	#NULL!	#NULL!		1	0	0	0	0	0	0		Self medication	#NULL!	No other means	1	1	3	3	Poor	3	3	Patient's Recovery	1	UNTH	1	1	999.0	0	Pyrazinamide	Infection	1	0
855	2	1	47	2	3	2	alfa	4		#NULL!	0	0	0	1	1	0	0	0	0		0	0	0	0	0	1	0			#NULL!		0	1	2	4	govt. is trying but not enough	3	4	averagely than nor	999	999.0	999	999	999.0	999	999.0		999	#NULL!
989	2	2	47	2	2	1	trader	5	gate	#NULL!	0	1	0	1	1	0	0	1	0		1	0	0	0	0	0	0			#NULL!		1	4	1	4	999.0	2	4	999.0	1	999.0	2	2	999.0	0	twynefa 80mg	no idea	999	#NULL!
502	2	1	47	4	2	1	electrcian	4	kalyan works	#NULL!	0	0	0	1	0	0	0	1	1		1	0	0	0	1	0	0			#NULL!		1	1	3	2	madicine are available	4	2	999.0	1	adeoyo	1	1	999.0	0	panadol extral, fortcap	headache	3	0
546	2	1	47	2	4	2	teacher	2	christ high school	#NULL!	1	0	0	1	1	0	0	1	0		1	1	0	0	0	0	0			#NULL!		0	4	3	3	999.0	3	4	999.0	1	general	1	1	999.0	0	tears natual	eye	3	0
881	2	1	47	2	4	2	teacher	2	christ high school	#NULL!	1	0	0	1	1	0	0	1	0		1	1	0	0	0	0	0			#NULL!		1	2	2	4	999.0	3	2	999.0	1	molly hospital	1	1	999.0	0	well man	pain	3	#NULL!
115	1	2	47	3	4	1	Trader	5		50000	0	0	#NULL!	1	0	3	4	5	6		1	0	0	0	0	0	0			#NULL!		1	1	2	2	999.0	4	1	999.0	1	999.0	1	1	999.0	1	999.0		2	0
176	1	2	47	3	4	1	Trader	5		50000	0	0	#NULL!	1	0	1	1	1	1		1	0	0	0	0	0	0			#NULL!		1	1	2	2	999.0	4	1	999.0	1	999.0	1	1	999.0	1	999.0		2	0
1362	3	1	47	2	3	1	civil servant	2	min. of works	47500	0	0	0	1	0	0	0	0	0		1	0	0	0	0	0	0			#NULL!	when sick move her to the hospital	1	1	3	2	by healig	3	3	999.0	0	999.0	999	2	999.0	0	chloraphenicol ear drop	ear	2	1
1023	2	2	47	4	2	1	trader	5		#NULL!	0	0	0	1	0	1	0	1	0		1	0	1	0	1	0	0			#NULL!		1	2	2	2	999.0	3	2	999.0	0	999.0	999	1	999.0	1	999.0		1	1
654	2	2	47	2	2	1	trader	5	gate	#NULL!	0	1	0	1	1	0	0	1	0		1	0	0	0	0	0	0			#NULL!		1	1	1	4	poor	1	4	999.0	1	uch	1	1	999.0	0	amoxicillin cap. bp	malaria	1	0
337	2	2	47	2	#NULL!	2	autho dealer	5		#NULL!	0	0	0	1	1	0	0	1	0		1	1	0	0	0	0	0			#NULL!		1	4	3	4	999.0	3	4	999.0	1	health centre	1	1	999.0	0	candid V6	toilet disease	1	#NULL!
503	2	2	47	5	3	2	teacher	2	alimos college	#NULL!	1	0	0	1	0	0	0	1	1		1	0	0	0	1	0	0			#NULL!		1	4	2	3	999.0	3	2	999.0	1	health centre	1	2	son	1	coartem 3, freedon bunto	anti-malaria	1	1
748	2	1	47	2	2	2	business man	5	mokola	#NULL!	0	0	0	1	1	0	0	1	0		0	1	0	0	0	0	0			#NULL!		1	4	3	4	999.0	3	4	999.0	1	UCH	1	1	999.0	0	cosopot	eye	1	1
70	1	2	47	2	4	1	Nurse	2	UNTH	105000	1	1	#NULL!	1	0	#NULL!	#NULL!	#NULL!	#NULL!		1	0	0	0	0	0	0		Self medication	#NULL!	No other means	1	1	3	3	Highly Available	4	1	Patient's Recovery	1	999.0	1	1	999.0	0	Fansidar	Malaria	1	1
193	1	2	47	2	4	1	Nurse	2	UNTH	105000	1	1	#NULL!	1	0	#NULL!	#NULL!	#NULL!	#NULL!		1	0	0	0	0	0	0		Self medication	#NULL!	No other means	1	1	3	3	Highly Available	4	1	Patient's Recovery	1	999.0	1	1	999.0	0	Fansidar	Malaria	1	1
69	1	2	47	2	4	1	Nurse	2	UNTH	100000	1	1	#NULL!	1	0	#NULL!	#NULL!	#NULL!	#NULL!		1	0	0	0	0	0	0		Self medication	#NULL!	No other means	1	1	3	3	Highly Available	4	1	Patient's Recovery	1	UNTH	1	1	999.0	0	Flagyl	Infection	1	0
52	1	2	47	2	4	1	Trader	5	Market	60000	1	1	#NULL!	1	0	#NULL!	#NULL!	#NULL!	#NULL!		1	0	0	0	0	0	0		Self medication	#NULL!	No other means	1	1	3	3	Highly Available	4	2	Patient's Recovery	0	UNTH	1	1	999.0	0	Gentamicin	Infection	1	0
922	2	2	47	4	2	1	trader	5		#NULL!	0	0	0	1	0	1	0	1	0		1	0	1	0	1	0	0			#NULL!		1	2	2	999	999.0	3	2	999.0	1	aliff	2	1	999.0	0	malaria drug	malaria	1	1
120	1	2	47	2	4	1	Trader	5	Market	40000	0	0	#NULL!	1	0	#NULL!	#NULL!	#NULL!	#NULL!		1	0	0	0	0	0	0			#NULL!		1	1	3	2	Highly Available	4	2	Patient's Recovery	1	UNTH	1	1	999.0	0	Mefloquine	Malaria	1	0
587	2	2	47	4	2	1	trader	5		#NULL!	0	0	0	1	0	1	0	1	0		1	0	1	0	1	0	0			#NULL!		999	4	1	4	999.0	5	2	999.0	1	UCH	1	1	999.0	0	normaretic, vssopin, nifedin dexl, remiz	hypertension	1	#NULL!
1170	3	2	47	2	1	1	trade	5		20000	0	0	0	1	1	0	0	1	0		1	1	0	0	1	0	0			#NULL!		1	1	2	3	very ok	3	4	ok	1	govt.	1	1	999.0	0	PCM	headache	1	0
761	2	1	47	2	4	1	contractor	5	ladewa coy	#NULL!	0	0	0	1	1	0	0	1	0		1	0	0	0	1	0	0			#NULL!		1	1	1	2	999.0	999	4	999.0	1	ibadan central hospital	2	1	999.0	0	propiral vasoprin snipha	high blood pressure	1	#NULL!
534	2	1	48	2	4	2	civil servant	2	ibadan north east LG	#NULL!	1	1	0	1	1	0	0	1	0		1	1	0	0	0	0	0			#NULL!		0	4	1	3	999.0	3	999	999.0	1	health centre	1	1	999.0	0	ciprotab	typhoid	999	1
914	2	2	48	2	4	2	secretary	2	abicorm press	37000	1	0	0	1	1	0	0	1	0		0	1	0	0	0	0	0			#NULL!		0	2	2	3	999.0	5	4	999.0	0	999.0	999	1	999.0	0	cof mix	soothes throat	999	#NULL!
1178	3	2	48	2	2	1	house wife	1		#NULL!	0	0	0	1	1	0	0	1	0		1	1	0	0	1	0	0			#NULL!	other sickness did't need hospital	1	2	2	3	mangeable	3	2	ok	1	obudu clinic	2	2	my son	1	chloroquine and maloxine	fever	3	1
479	2	2	48	3	2	2	trader	5		#NULL!	0	0	0	1	1	0	0	1	1		1	0	0	0	1	0	0			#NULL!		0	4	2	4	999.0	4	2	it reduce the qual	1	oluyole health centre	1	2	husband	1	moko mist mag	ulser	3	0
970	2	2	48	2	4	1	teacher	2	saint lius anglican pry sch.	#NULL!	0	0	0	1	1	0	0	0	0		1	0	0	0	0	0	0			#NULL!		1	2	3	3	999.0	4	2	999.0	0	999.0	999	2	mother	0	sivotheotamol	asthma	3	#NULL!
309	2	2	48	4	5	1	self employed	11		#NULL!	0	1	0	1	1	0	0	1	0		1	1	0	0	1	0	0			#NULL!		1	4	3	1	999.0	1	4	999.0	1	general	1	2	son	0	toors naratle	eye	3	1
1179	3	2	48	5	1	1	farming	13		2000	0	0	0	1	1	0	0	1	0		1	1	0	0	1	0	0			#NULL!		1	3	1	1	medicines are not always available	2	3	no enhancement	0	999.0	999	1	999.0	0	999.0	head ache and carrtha	2	0
1132	3	2	48	1	2	1	trader	5	mkt store	#NULL!	0	0	0	1	0	0	0	0	0		1	0	0	0	0	0	0		nothing	#NULL!		1	1	2	4	some are available	3	4	good	0	999.0	1	1	999.0	0	999.0		2	0
869	2	1	48	2	4	2	civil servant	2	ibadan north east LG	10000	1	1	0	1	1	0	0	1	0		1	1	0	0	0	0	0			#NULL!		1	2	3	3	999.0	4	2	999.0	0	999.0	999	1	999.0	0	ibupain		2	#NULL!
629	2	1	48	1	4	2	engneer	2	ibadan	2000000	0	0	0	1	1	0	0	0	0		0	1	0	0	0	0	0			#NULL!		1	2	2	4	999.0	3	2	999.0	0	999.0	999	1	999.0	0	lumartem	malaria	2	#NULL!
579	2	2	48	2	4	2	secretary	2	abicorm press	37000	1	0	0	1	1	0	0	1	0		0	1	0	0	0	0	0			#NULL!		0	2	2	3	999.0	4	2	999.0	0	999.0	999	1	999.0	0	lumartem and M&B PCM		2	#NULL!
635	2	2	48	2	4	1	teacher	2	saint lius anglican pry sch.	#NULL!	0	0	0	1	1	0	0	0	0		1	0	0	0	0	0	0			#NULL!		1	2	2	4	999.0	3	2	999.0	0	999.0	999	2	family	999	monomin blood tonic		2	#NULL!
1015	2	2	48	2	4	2	secretary	2	abicorm press	37000	1	0	0	1	1	0	0	1	0		0	1	0	0	0	0	0			#NULL!		1	2	2	4	999.0	3	999	999.0	0	999.0	999	1	999.0	0	PCM	headhache	2	#NULL!
358	2	1	48	1	2	1	none	9		#NULL!	0	1	0	0	1	0	0	1	0		0	1	0	0	0	0	0			#NULL!		1	1	2	4	FAIR	3	2	999.0	999	999.0	999	2	ground parent	0	supplements		2	#NULL!
1429	3	2	48	2	2	1	trader	5	mkt store	10000	0	0	0	1	0	0	0	1	1		1	1	0	0	1	0	0			#NULL!		1	2	1	1	some medicine are not available	1	4	no enhancement	1	secret heart hospital	2	1	999.0	0	amatdpm	malaria	1	1
664	2	1	48	2	4	1	self employed	11		#NULL!	0	0	0	0	1	0	0	1	1		0	1	0	0	1	0	0			#NULL!		1	4	3	4	999.0	3	4	999.0	1	UCH	1	1	999.0	0	diabetmin sachet, doptab, esiorex tab	diabetes	1	1
1517	1	2	48	2	4	1	Medical Doctor	2	Poly Clinic	150000	1	1	0	1	0	#NULL!	#NULL!	#NULL!	#NULL!		1	1	0	0	0	0	0			#NULL!		1	1	2	2	Moderately Availab	4	2	Patient's Recovery	1	Poly Clinic	1	1	999.0	0	Emal	Malaria	1	0
252	1	1	48	2	4	1	Medical Doctor	2	Poly Clinic	150000	1	1	#NULL!	1	0	#NULL!	#NULL!	#NULL!	#NULL!		1	0	0	0	0	0	0			#NULL!		1	1	2	2	Moderately Availab	4	2	Patient's Recovery	1	Poly Clinic	1	1	999.0	0	Emal	Malaria	1	0
285	1	1	48	2	4	1	Medical Doctor	2	Poly Clinic	150000	1	1	#NULL!	1	0	#NULL!	#NULL!	#NULL!	#NULL!		1	0	0	0	0	0	0			#NULL!		1	1	2	2	Moderately Availab	4	2	Patient's Recovery	1	Poly Clinic	1	1	999.0	0	Emal	Malaria	1	0
1583	1	2	48	2	4	1	Medical Doctor	2	Poly Clinic	150000	1	1	0	1	0	#NULL!	#NULL!	#NULL!	#NULL!		1	1	0	0	0	0	0			#NULL!		1	1	2	2	Moderately Availab	4	2	Patient's Recovery	1	Poly Clinic	1	1	999.0	0	Emal	Malaria	1	0
1620	1	2	48	2	4	1	Civil servant	2	Poly Clinic	150000	1	1	0	1	0	#NULL!	#NULL!	#NULL!	#NULL!		1	1	0	0	0	0	0			#NULL!		1	1	2	2	Moderately Availab	4	2	Patient's Recovery	1	Poly Clinic	1	1	999.0	0	Emal	Malaria	1	0
100	1	2	48	2	4	1	Civil Servant	2	Nigerian Brewery	70000	1	1	#NULL!	1	0	#NULL!	#NULL!	#NULL!	#NULL!		1	0	0	0	0	0	0			#NULL!		1	1	3	2	Highly Available	4	2	Patient's Recovery	1	UNTH	1	1	999.0	0	Flagyl	Infection	1	0
413	2	2	48	2	3	1	teaching	2	st patrick secondary sch.	30000	0	0	0	1	1	0	0	1	0		1	1	0	0	1	0	0			#NULL!		1	2	2	4	999.0	3	4	999.0	1	ibadan central hospital	2	1	999.0	0	gestid	stomach pain	1	#NULL!
1212	3	2	48	2	3	1	teacher	2	lgea viky	30000	0	0	0	1	0	0	0	0	0		1	0	0	0	0	0	0		nothing	#NULL!	nothing	0	1	2	4	some available	3	4	very good	0	999.0	999	2	999.0	0	ibu-protain, act drugs	malaria/typhoid	1	0
102	1	2	48	2	4	1	Trader	5	Market	50000	1	1	#NULL!	1	0	#NULL!	#NULL!	#NULL!	#NULL!		1	0	0	0	0	0	0			#NULL!		1	2	2	3	Moderately Availab	4	2	Patient's Recovery	1	Paul-Somi	2	1	999.0	0	Lisinopril	Hypertension	1	0
170	1	2	48	2	4	1	Trader	5	Market	50000	1	1	#NULL!	1	0	#NULL!	#NULL!	#NULL!	#NULL!		1	0	0	0	0	0	0			#NULL!		1	2	2	3	Moderately Availab	4	2	Patient's Recovery	1	Paul-Somi	2	1	999.0	0	Lisinopril	Hypertension	1	0
1146	3	1	48	2	5	1	NURSE	2		30000	0	0	0	1	1	0	0	1	0		0	1	0	0	0	0	0			#NULL!		1	2	2	4	GOOD	3	2	OK	1	999.0	2	2	999.0	1	many	for patient in the hospit	1	1
1509	1	1	48	2	4	1	Trader	5	Market	20000	0	0	0	1	0	#NULL!	#NULL!	#NULL!	#NULL!		1	1	0	0	0	0	0			#NULL!		1	1	2	3	Moderately Availab	4	2	Patient's Recovery	1	Parklane	1	1	999.0	0	Norfloxacin	Infection	1	0
231	1	1	48	2	4	1	Trader	5	Market	20000	0	0	#NULL!	1	0	#NULL!	#NULL!	#NULL!	#NULL!		1	0	0	0	0	0	0			#NULL!		1	1	2	3	Moderately Availab	4	2	Patient's Recovery	1	Parklane	1	1	999.0	0	Norfloxacin	Infection	1	0
277	1	1	48	2	4	1	Trader	5	Market	20000	0	0	#NULL!	1	0	#NULL!	#NULL!	#NULL!	#NULL!		1	0	0	0	0	0	0			#NULL!		1	1	2	3	Moderately Availab	4	2	Patient's Recovery	1	Parklane	1	1	999.0	0	Norfloxacin	Infection	1	0
1665	1	1	48	2	4	1	Trader	5	Market	20000	0	0	0	1	1	0	0	0	0		1	1	0	0	0	0	0			#NULL!		1	1	2	3	Moderately Availab	4	2	Patient's Recovery	1	Parklane	1	1	999.0	0	Norfloxacin	Infection	1	0
964	2	1	48	1	4	2	engneer	2	ibadan	2000000	0	0	0	1	1	0	0	0	0		0	1	0	0	0	0	0			#NULL!		1	1	1	2	999.0	999	4	999.0	1	ibadan central hospital	2	1	999.0	0	propiral vasoprin snipha	high blood pressure	1	#NULL!
1708	2	1	48	1	4	1	engneer	2	ibadan	2000000	1	1	0	1	0	0	0	0	0		0	1	0	0	0	0	0			#NULL!		1	1	1	2	999.0	999	4	999.0	1	ibadan central hospital	2	1	999.0	0	propiral vasoprin snipha	high blood pressure	1	1
1014	2	1	49	2	4	1	self employed	11		#NULL!	0	0	0	0	1	0	0	1	1		0	1	0	0	1	0	0			#NULL!		1	2	2	4	999.0	4	4	999.0	999	999.0	999	999	999.0	999	999.0		999	#NULL!
1206	3	2	49	5	2	1		999		#NULL!	0	0	0	1	1	0	0	1	0		1	1	0	0	1	0	0			#NULL!		0	4	2	4	inadequate	3	4	adequate	0	999.0	999	999	999.0	0	mixagrip		999	0
913	2	1	49	2	4	1	self employed	11		#NULL!	0	0	0	0	1	0	0	1	1		0	1	0	0	1	0	0			#NULL!		999	1	2	3	999.0	3	999	999.0	999	999.0	999	999	999.0	999	predorisom	kidey	999	#NULL!
460	2	2	49	4	3	2	bead making	4	sexy beads	#NULL!	0	0	0	1	1	0	0	1	0		1	0	0	0	1	0	0			#NULL!		1	1	1	1	999.0	1	3	999.0	1	adeoyo	1	1	999.0	0	candid v6	toilet deaseas	3	1
1182	3	1	49	4	3	58	farmer	13		#NULL!	0	0	0	1	1	0	0	1	0		1	1	0	0	1	0	0			#NULL!	chemist is cheaper than the hospital	0	5	2	4	not all that good	3	4	999.0	0	999.0	1	1	999.0	0	999.0		2	0
676	2	2	49	2	4	2	teaching	2	islamic high school	#NULL!	1	0	0	0	1	0	0	0	0		0	0	1	0	0	0	0			#NULL!		0	5	2	4	999.0	3	4	999.0	0	999.0	999	2	daughter	0	bunto blood tonic		2	#NULL!
36	1	2	49	2	4	1	Student	3		#NULL!	0	0	0	#NULL!	#NULL!	#NULL!	#NULL!	#NULL!	#NULL!		1	0	0	0	0	0	0			#NULL!		0	1	3	2	Moderately Availab	3	1	999.0	1	999.0	1	999	999.0	999	999.0		1	0
144	1	2	49	2	4	1	Student	3		#NULL!	0	0	0	#NULL!	#NULL!	#NULL!	#NULL!	#NULL!	#NULL!		1	0	0	0	0	0	0			#NULL!		0	1	3	2	Moderately Availab	3	1	999.0	1	999.0	1	999	999.0	999	999.0		1	0
1660	1	2	49	2	4	1	Student	3		#NULL!	0	0	0	0	0	0	0	0	0		1	0	0	0	0	0	0			#NULL!		0	1	3	2	Moderately Availab	3	1	999.0	1	999.0	1	999	999.0	999	999.0		1	0
578	2	1	49	2	4	1	self employed	11		#NULL!	0	0	0	0	1	0	0	1	1		0	1	0	0	1	0	0			#NULL!		1	4	3	4	999.0	3	4	999.0	1	UCH	1	1	999.0	0	diabetmin sachet, doptab, esiorex tab	diabetes	1	1
101	1	2	49	2	4	1	Banking	2	First Bank	120000	1	1	#NULL!	1	0	#NULL!	#NULL!	#NULL!	#NULL!		1	0	0	0	0	0	0			#NULL!		1	1	3	3	Highly Available	4	2	999.0	1	UNTH	1	1	999.0	0	Felodipine	Hypertension	1	0
169	1	2	49	2	4	1	Banking	2	First Bank	120000	1	1	#NULL!	1	0	#NULL!	#NULL!	#NULL!	#NULL!		1	0	0	0	0	0	0			#NULL!		1	1	3	3	Highly Available	4	2	999.0	1	UNTH	1	1	999.0	0	Felodipine	Hypertension	1	0
986	2	1	49	2	5	#NULL!		999		#NULL!	1	0	1	0	0	0	0	0	0		1	0	0	0	0	0	0			#NULL!		1	4	1	4	999.0	1	2	999.0	1	ibadan central hospital	2	2	grand ma	0	fesulf	blood	1	0
1038	3	1	49	2	4	2	secretary	2		#NULL!	1	0	0	0	1	0	0	1	0		1	0	0	1	0	0	0			#NULL!	no govt. hospital	1	4	3	4	it is experienced and some medicine are not there	4	2	999.0	1	private	2	1	999.0	0	lumatem	malaria	1	1
651	2	1	49	2	5	#NULL!		999		#NULL!	1	0	1	0	0	0	0	0	0		1	0	0	0	0	0	0			#NULL!		1	1	3	4	999.0	4	4	999.0	1	uch	1	2	999.0	0	PCM, bluefan, neuronforte	malaria	1	1
80	1	2	49	2	4	1	Medical Doctor	2		150000	1	1	#NULL!	1	0	#NULL!	#NULL!	#NULL!	#NULL!		1	0	0	0	0	0	0		Self medication	#NULL!	No other means	1	1	3	3	Highly Available	4	3	Patient's Recovery	1	UNTH	1	1	999.0	0	Spectinomycin	Infection	1	0
968	2	1	50	2	4	2	teacher	2	islamic high school	#NULL!	0	0	0	1	1	0	0	0	0		0	1	0	0	0	0	0			#NULL!		1	2	2	4	999.0	4	4	999.0	999	999.0	999	999	999.0	999	999.0		999	#NULL!
666	2	1	50	2	1	1	trader	5	ologuneru	5000	0	0	0	1	0	0	0	0	0		1	0	0	0	0	0	0			#NULL!		1	4	999	4	999.0	5	4	999.0	1	UCH	1	1	999.0	0	999.0		999	#NULL!
94	1	2	50	2	5	1	Civil Servant	2		200000	1	1	#NULL!	1	0	1	1	1	1		1	0	0	0	0	0	0			#NULL!		1	1	3	2	Moderately Availab	3	1	999.0	1	999.0	1	1	999.0	1	999.0		999	0
394	2	1	50	2	2	2	driver	8	gate	60000	0	0	#NULL!	#NULL!	#NULL!	#NULL!	#NULL!	#NULL!	#NULL!		0	0	0	0	0	0	0			#NULL!		1	2	2	999	999.0	1	999	999.0	1	999.0	1	1	999.0	999	ciprotab, tetancyline	anti-biotic	999	#NULL!
382	2	2	50	2	2	1	secr/typist	2	consuling firm	30000	0	0	0	1	1	0	0	0	0		0	1	0	0	0	0	0			#NULL!		1	2	999	999	999.0	999	999	999.0	1	999.0	2	1	999.0	0	anti malaria drug	malaria	3	1
897	2	2	50	2	3	2	civil servant	2		#NULL!	0	0	0	1	0	0	0	1	0		1	1	0	0	1	0	0			#NULL!		1	2	2	3	good and need more improvement	4	4	999.0	1	ibadan central hospital	1	1	999.0	0	gestid		3	#NULL!
633	2	1	50	2	4	2	teacher	2	islamic high school	#NULL!	0	0	0	1	1	0	0	0	0		0	1	0	0	0	0	0			#NULL!		1	2	3	3	999.0	4	2	999.0	0	999.0	999	2	mother	0	sivotheotamol	asthma	3	#NULL!
461	2	1	50	2	5	2	marketer	2	honeywell food ltd	#NULL!	1	1	0	1	1	0	0	1	0		1	1	0	0	1	0	0			#NULL!		1	1	1	1	999.0	1	4	999.0	1	ayo	2	2	wife	1	vitolin ihaler	asthma	3	1
1335	3	1	50	2	4	2	secretary	2		#NULL!	1	0	0	0	1	0	0	1	0		1	0	0	0	1	0	0			#NULL!	near and cheap	1	3	2	4	not all medicine ar usually there	3	4	999.0	0	999.0	1	999	999.0	0	999.0	headache	2	0
553	2	2	50	2	2	1	trader	5		#NULL!	0	0	0	1	1	0	0	1	0		1	1	0	0	0	0	0			#NULL!		1	2	2	4	999.0	3	2	999.0	1	ibadan central hospital	2	999	999.0	0	amolodopine	high blood presure	2	#NULL!
827	2	1	50	2	5	2	civil servant	2	nat. bureau of stastistics	120000	1	1	0	0	1	0	0	1	0		1	0	0	0	0	0	0			#NULL!		1	2	2	4	999.0	1	2	999.0	0	999.0	999	2	999.0	0	ciklvite; trmadol; malaria		2	#NULL!
1278	3	1	50	2	3	1	civil srvant	2	community secondary sch	60000	0	0	0	0	1	0	0	0	0		1	0	0	0	0	0	0		we go to store	#NULL!	for first aids	0	2	1	3	to be share all govt. hospital	1	4	very poor	0	999.0	999	1	999.0	0	first aid PCM and vitamine c	accident victim	2	0
1332	3	2	50	2	5	1	lectuerer	2		110000	0	0	0	0	1	1	0	1	0		0	1	1	0	1	0	0			#NULL!	no enough money	1	1	3	3	high quality	3	4	it is very good	0	999.0	999	1	999.0	0	first aid treatment	accident	2	1
1405	3	2	50	2	4	1	civil servant	2	primary health care	185000	1	1	0	1	1	0	0	0	0		1	0	0	0	0	0	0			#NULL!		1	1	3	4	they shd make professional drugs	4	2	it protect sickness	0	999.0	999	1	999.0	0	first aid treatment	accident	2	1
562	2	2	50	2	3	2	civil servant	2		#NULL!	0	0	0	1	0	0	0	1	0		1	1	0	0	1	0	0			#NULL!		1	2	1	4	lack of medicine	5	4	999.0	0	Ibadan north east LG health care	1	1	999.0	0	lumartem	malaria	2	1
376	2	1	50	2	4	1	publishing	2	ibstol publishers	50000	0	0	0	1	1	0	0	1	0		1	1	0	0	1	0	0			#NULL!		999	2	1	4	999.0	1	4	999.0	1	kings	2	1	999.0	0	vit. C	supplement	2	#NULL!
1163	3	1	50	5	1	1	farming	13		2000	0	0	0	1	1	0	0	1	0		0	0	1	1	1	0	0			#NULL!		1	3	1	1	there is no medicine in govt. hospital	2	3	it help in curing pples illness	1	999.0	2	1	999.0	1	asprin	body pain	1	1
450	2	2	50	2	1	2	trader	5		#NULL!	0	0	0	1	1	0	0	1	0		1	1	0	0	0	0	0			#NULL!		1	4	2	3	999.0	3	999	999.0	1	999.0	2	2	999.0	0	carvedilo		1	0
41	1	2	50	2	4	1	Civil Servant	2	Nat Pop Commission	80000	1	1	#NULL!	1	0	#NULL!	#NULL!	#NULL!	#NULL!		1	0	0	0	0	0	0			#NULL!		1	1	2	3	999.0	4	2	Patient's Recovery	1	Parklane	1	1	999.0	0	Ceftriaxone	Infection	1	0
146	1	2	50	2	4	1	Civil Servant	2	Nat Pop Commission	80000	1	1	#NULL!	1	0	#NULL!	#NULL!	#NULL!	#NULL!		1	0	0	0	0	0	0			#NULL!		1	1	2	3	999.0	4	2	Patient's Recovery	1	Parklane	1	1	999.0	0	Ceftriaxone	Infection	1	0
201	1	2	50	2	4	1	Civil Servant	2	Nat Pop Commission	80000	1	1	#NULL!	1	0	#NULL!	#NULL!	#NULL!	#NULL!		1	0	0	0	0	0	0			#NULL!		1	1	2	3	999.0	4	2	Patient's Recovery	1	Parklane	1	1	999.0	0	Ceftriaxone	Infection	1	0
98	1	2	50	2	4	1	Trader	5	Market	60000	0	0	#NULL!	1	0	#NULL!	#NULL!	#NULL!	#NULL!		1	0	0	0	0	0	0			#NULL!		1	1	3	3	Highly Available	4	2	Patient's Recovery	1	UNTH	1	1	999.0	0	Ceftriaxone	Infection	1	0
1501	1	2	50	2	4	1	Trader	5	Market	30000	0	0	0	1	0	#NULL!	#NULL!	#NULL!	#NULL!		1	0	0	0	0	0	0			#NULL!		1	1	3	2	Highly Available	4	2	Patient's Recovery	1	UNTH	1	1	999.0	0	Coartem	Malaria	1	0
9	1	2	50	2	4	1	Trader	5	Market	30000	0	0	#NULL!	1	0	#NULL!	#NULL!	#NULL!	#NULL!		1	0	0	0	0	0	0			#NULL!		1	1	3	2	Highly Available	4	2	Patient's Recovery	1	UNTH	1	1	999.0	0	Coartem	Malaria	1	0
132	1	2	50	2	4	1	Trader	5	Market	30000	0	0	#NULL!	1	0	#NULL!	#NULL!	#NULL!	#NULL!		1	0	0	0	0	0	0			#NULL!		1	1	3	2	Highly Available	4	2	Patient's Recovery	1	UNTH	1	1	999.0	0	Coartem	Malaria	1	0
390	2	2	50	2	#NULL!	1	trader	5		#NULL!	0	0	0	1	0	0	0	0	0		1	0	0	0	0	0	0			#NULL!		1	4	3	4	999.0	3	4	999.0	1	UCH	1	1	999.0	0	diabetmin sachet, doptab, esiorex tab	diabetes	1	1
45	1	2	50	2	4	1	Nurse	2	Parklane	150000	1	1	#NULL!	1	0	#NULL!	#NULL!	#NULL!	#NULL!		1	0	0	0	0	0	0			#NULL!		1	1	3	2	Moderately Availab	4	2	Patient's Recovery	1	Parklane	1	1	999.0	0	Emal	Malaria	1	0
149	1	2	50	2	4	1	Nurse	2	Parklane	150000	1	1	#NULL!	1	0	#NULL!	#NULL!	#NULL!	#NULL!		1	0	0	0	0	0	0			#NULL!		1	1	3	2	Moderately Availab	4	2	Patient's Recovery	1	Parklane	1	1	999.0	0	Emal	Malaria	1	0
1108	3	2	50	2	4	1	civil servant	2	primary health care	185000	1	1	0	1	1	0	0	1	0		1	1	0	0	1	0	0			#NULL!	there used to be electricsity in the hospital	1	4	1	3	they don't always have all medicine	4	2	999.0	0	private hospital	2	999	999.0	1	fancidar	malaria	1	1
1518	1	1	50	2	4	1	Medical Doctor	2	UNTH	180000	1	1	0	1	0	#NULL!	#NULL!	#NULL!	#NULL!		1	1	0	0	0	0	0			#NULL!		1	1	2	3	Moderately Availab	4	2	Patient's Recovery	1	UNTH	1	1	999.0	0	Flucloxacillin	Infection	1	0
253	1	1	50	1	4	1	Medical Doctor	2	UNTH	180000	1	1	#NULL!	1	0	#NULL!	#NULL!	#NULL!	#NULL!		1	0	0	0	0	0	0			#NULL!		1	1	2	3	Moderately Availab	4	2	Patient's Recovery	1	UNTH	1	1	999.0	0	Flucloxacillin	Infection	1	0
286	1	1	50	1	4	1	Medical Doctor	2	UNTH	180000	1	1	#NULL!	1	0	#NULL!	#NULL!	#NULL!	#NULL!		1	0	0	0	0	0	0			#NULL!		1	1	2	3	Moderately Availab	4	2	Patient's Recovery	1	UNTH	1	1	999.0	0	Flucloxacillin	Infection	1	0
1584	1	1	50	2	4	1	Medical Doctor	2	UNTH	180000	1	1	0	1	0	#NULL!	#NULL!	#NULL!	#NULL!		1	1	0	0	0	0	0			#NULL!		1	1	2	3	Moderately Availab	4	2	Patient's Recovery	1	UNTH	1	1	999.0	0	Flucloxacillin	Infection	1	0
1621	1	1	50	2	4	1	Civil servant	2	UNTH	180000	1	1	0	1	0	#NULL!	#NULL!	#NULL!	#NULL!		1	1	0	0	0	0	0			#NULL!		1	1	2	3	Moderately Availab	4	2	Patient's Recovery	1	UNTH	1	1	999.0	0	Flucloxacillin	Infection	1	0
429	2	2	50	2	3	1	trader	5	mushin	#NULL!	0	0	0	1	0	0	0	0	0		1	0	0	0	0	0	0			#NULL!	it is the nearest	1	4	2	2	999.0	3	3	better	1	999.0	2	1	999.0	0	humulin	diabetis	1	#NULL!
1213	3	1	50	2	1	2	business	5		5000	0	0	0	1	1	1	0	1	0		1	1	0	0	1	0	0			#NULL!		1	4	1	1	they don't always have medicine for scik pple	2	2	it increases the incoming of patient into the hospital	1	private	2	1	999.0	0	lumatem	malaria	1	1
888	2	2	50	2	2	1	trader	5		#NULL!	0	0	0	1	1	0	0	1	0		1	1	0	0	0	0	0			#NULL!		1	2	2	999	999.0	3	2	999.0	1	aliff	2	1	999.0	0	malaria drug	malaria	1	1
1030	3	1	50	2	1	1	civil servant	2	div. fire sevice	50000	0	0	0	1	1	0	0	1	0		0	1	0	0	0	0	0			#NULL!		1	2	2	4	the govt.should make the drug AVAILABLE	3	4	the medicine enhan	1	ENE HOSPITAL	2	1	999.0	0	PCM gisidt, asprin	abdominal pain	1	1
998	2	2	50	2	3	2	civil servant	2		#NULL!	0	0	0	1	0	0	0	1	0		1	1	0	0	1	0	0			#NULL!		1	1	1	2	999.0	999	4	999.0	1	ibadan central hospital	2	1	999.0	0	propiral vasoprin snipha	high blood pressure	1	#NULL!
83	1	2	51	2	3	1	Civil Servant	2		200000	1	1	#NULL!	1	0	1	1	1	#NULL!		1	0	0	0	0	0	0			#NULL!		0	1	2	2	Highly Available	4	1	Patient's Recovery	1	999.0	1	1	999.0	0	Artesunate	Malaria	1	0
163	1	2	51	2	3	1	Civil Servant	2		200000	1	1	#NULL!	1	1	1	1	1	#NULL!		1	0	0	0	0	0	0			#NULL!		0	1	2	2	Highly Available	4	1	Patient's Recovery	1	999.0	1	1	999.0	0	Artesunate	Malaria	1	0
196	1	2	51	2	3	1	Civil Servant	2		200000	1	1	#NULL!	1	0	1	1	1	#NULL!		1	0	0	0	0	0	0			#NULL!		0	1	2	2	Highly Available	4	1	Patient's Recovery	1	999.0	1	1	999.0	0	Artesunate	Malaria	1	0
204	1	2	51	2	3	1	Civil Servant	2		200000	1	1	#NULL!	1	0	1	1	1	#NULL!		1	0	0	0	0	0	0			#NULL!		0	1	2	2	Highly Available	4	1	Patient's Recovery	1	999.0	1	1	999.0	0	Artesunate	Malaria	1	0
368	2	1	52	2	1	1	engneer	2	adeola motors	#NULL!	0	0	0	1	1	0	0	1	0		0	1	0	0	1	0	0			#NULL!		999	999	999	999	999.0	999	999	999.0	999	999.0	999	999	999.0	999	999.0		999	#NULL!
880	2	1	52	2	4	2	trading	5	gbolahan rug& tiles	#NULL!	1	0	0	0	1	0	0	1	0		0	1	0	0	0	0	0			#NULL!		0	2	2	3	999.0	5	4	999.0	0	999.0	999	1	999.0	0	cof mix	soothes throat	999	#NULL!
422	2	1	52	2	4	2	security officer	12	UI	60000	1	1	0	1	0	0	0	0	0		1	0	0	0	0	0	0			#NULL!		1	1	2	4	999.0	3	2	jaja clinic	1	999.0	1	1	999.0	0	PCM moduretic	hypertension	999	#NULL!
1239	3	2	52	3	1	1	political appointm	2	obnliku lga	40000	0	0	0	1	1	0	0	1	0		1	1	0	0	1	0	0		we look for heabs	#NULL!	heabs are mor curable	1	2	1	1	govt. hospital	1	3	govt. hospitals are low quality	0	999.0	2	1	999.0	0	blood toinic, asprin PCM	malaria	3	0
526	2	1	52	2	2	2	businessman	5		#NULL!	0	0	0	1	1	0	0	0	0		1	0	0	0	0	0	0			#NULL!		1	1	3	4	999.0	4	4	999.0	1	uch	1	1	999.0	0	humulin	diabetes	3	#NULL!
1536	1	1	52	2	3	1	Civil Servant	2		#NULL!	0	0	0	#NULL!	#NULL!	#NULL!	#NULL!	#NULL!	1		0	0	0	1	1	1	0			#NULL!	Distance	0	1	3	4	Highly Available	3	1	Patient's Recovery	0	999.0	1	1	999.0	0	999.0		1	1
1639	1	1	52	2	3	1	Civil Servant	2		#NULL!	0	0	0	#NULL!	#NULL!	#NULL!	#NULL!	#NULL!	1		0	0	0	0	0	1	0			#NULL!	Distance	0	1	3	4	Highly Available	3	1	Patient's Recovery	0	999.0	1	1	999.0	0	999.0		1	1
1602	1	1	52	2	3	1	Civil Servant	2		#NULL!	0	0	0	#NULL!	#NULL!	#NULL!	#NULL!	#NULL!	1		0	0	0	0	0	1	0			#NULL!		0	1	3	4	Highly Available	3	1	Patient's Recovery	0	999.0	1	1	999.0	0	999.0		1	1
1173	3	1	52	2	3	1	capentry	4		15000	0	0	0	1	1	1	0	1	0		1	1	0	0	1	0	0			#NULL!		1	2	1	1	poor availability	1	3	no enhancement	1	secret heart hospital	2	1	999.0	0	amatdpm	malaria	1	1
817	2	2	52	2	3	1	civil servant	2	governor's office	140000	0	0	0	1	1	0	0	1	0		1	1	0	0	0	0	0			#NULL!		1	4	2	4	999.0	3	4	999.0	1	st hospital beside	2	2	999.0	1	arfymin liquid	leg problem	1	1
1555	1	2	52	3	1	1	Trader	5		#NULL!	0	0	0	1	0	0	0	1	#NULL!		1	1	1	1	1	1	0			#NULL!		0	1	1	1	Highly Available	4	1	Patient's Recovery	1	999.0	1	1	999.0	0	Artesunate	Malaria	1	0
639	2	2	52	2	1	1	trader	5	apata	#NULL!	0	0	0	1	1	0	0	1	0		1	0	0	0	0	0	0			#NULL!		1	1	3	2	999.0	4	2	999.0	1	UCH	1	2	999.0	0	augumentin		1	0
974	2	2	52	2	1	1	trader	5	apata	#NULL!	0	0	0	1	1	0	0	1	0		1	0	0	0	0	0	0			#NULL!		1	1	3	4	999.0	3	4	999.0	1	adeoyo	1	2	daddy	0	carvedilot	eye	1	1
50	1	2	52	2	5	1	Nurse	2	UNTH	150000	1	1	#NULL!	1	0	#NULL!	#NULL!	#NULL!	#NULL!		1	0	0	0	0	0	0			#NULL!		1	1	3	3	Highly Available	4	2	Patient's Recovery	1	UNTH	1	1	999.0	0	Furosemide	Heart Failure	1	0
718	2	1	52	5	2	2	driver	8		#NULL!	0	0	0	1	1	1	0	1	1		0	0	0	0	1	0	0			#NULL!		1	2	2	4	999.0	3	4	999.0	1	ibadan central hospital	2	1	999.0	0	gestid	stomach pain	1	#NULL!
1203	3	1	52	2	3	1	teacher	2	rcm chenge	24000	0	0	0	0	1	0	0	0	0		0	1	0	0	0	0	0		i asked God for help	#NULL!	faith	0	2	2	4	some not availabl	3	4	find	1	pry health centre obudu	1	2	my father	1	hydocine Panadol and jawils	stomach ulcer	1	1
346	2	2	52	5	#NULL!	1		999		#NULL!	0	0	0	1	0	0	0	1	0		1	0	0	0	0	0	0			#NULL!		0	1	3	3	excellent but need more attentions	4	4	999.0	1	adeoyo	1	1	999.0	1	neurogesic		1	#NULL!
789	2	2	52	5	5	1	trader	5	ope-oluwa stores	#NULL!	1	0	0	1	1	0	0	1	0		1	1	0	0	0	0	0			#NULL!		999	4	1	4	999.0	5	2	999.0	1	UCH	1	1	999.0	0	normaretic, vssopin, nifedin dexl, remiz	hypertension	1	#NULL!
514	2	2	52	2	3	2	civil servant	2	min. of education	#NULL!	0	0	0	1	1	0	0	1	0		1	0	0	0	1	0	0			#NULL!		1	1	3	3	999.0	4	4	999.0	1	adeoyo	1	2	child	1	piriton expectorant and jawaron blood to	cough	1	0
1220	3	1	52	2	#NULL!	1	farrmer	13		#NULL!	0	0	0	1	0	0	0	0	0		1	0	0	0	0	0	0		i asked God for help	#NULL!	faith	0	1	2	4	some medicine aret available	3	4	very good	1	obudu clinic	2	1	999.0	0	tramadol	body pain	1	1
790	2	2	52	2	5	1	house wife	1		#NULL!	1	0	0	1	1	0	0	1	0		0	1	0	0	0	0	0			#NULL!		1	4	3	4	999.0	3	4	999.0	1	jericho specialist	1	1	999.0	0	urine bag; acedofenac 100mg	urine	1	1
545	2	1	52	2	4	2	trading	5	gbolahan rug& tiles	#NULL!	1	0	0	0	1	0	0	1	0		0	1	0	0	0	0	0			#NULL!		0	4	999	999	999.0	5	4	999.0	1	ayo	2	1	999.0	0	xalathan eye drop	eye	1	1
251	1	1	53	2	4	1		999		#NULL!	0	1	#NULL!	1	#NULL!	#NULL!	1	#NULL!	#NULL!		0	0	0	0	0	1	0			#NULL!		999	3	2	3	999.0	2	2	999.0	1	999.0	1	999	999.0	1	999.0		999	0
583	2	1	53	5	1	1	bricklayers	4		#NULL!	0	0	0	1	1	0	0	1	1		1	0	0	0	0	1	0			#NULL!		1	4	1	4	999.0	2	4	999.0	1	999.0	2	2	999.0	0	twynefa 80mg	no idea	999	#NULL!
669	2	1	53	5	1	2	bricklayers	4		#NULL!	0	0	0	1	1	0	0	1	1		1	0	0	0	0	1	0			#NULL!		1	4	1	4	999.0	2	4	999.0	1	999.0	2	2	999.0	0	twynefa 80mg	no idea	999	#NULL!
1508	1	2	53	2	4	2	Trader	5	Market	60000	0	0	0	1	#NULL!	#NULL!	#NULL!	#NULL!	#NULL!		1	1	1	0	0	0	0			#NULL!		1	1	3	2	Moderately Availab	4	1	Patient's Recovery	1	UNTH	1	1	999.0	0	Arsumax	Malaria	3	0
226	1	1	53	1	4	2	Trader	5	Market	60000	0	0	#NULL!	1	#NULL!	#NULL!	#NULL!	#NULL!	#NULL!		1	0	1	0	0	0	0			#NULL!		1	1	3	2	Moderately Availab	4	1	Patient's Recovery	1	UNTH	1	1	999.0	0	Arsumax	Malaria	3	0
276	1	1	53	1	4	2	Trader	5	Market	60000	0	0	#NULL!	1	#NULL!	#NULL!	#NULL!	#NULL!	#NULL!		1	0	1	0	0	0	0			#NULL!		1	1	3	2	Moderately Availab	4	1	Patient's Recovery	1	UNTH	1	1	999.0	0	Arsumax	Malaria	3	0
504	2	1	53	2	3	2	rewinder	4		#NULL!	0	0	0	1	1	0	0	0	0		0	1	0	0	0	0	0			#NULL!		1	2	1	1	999.0	2	1	999.0	1	harmony	2	2	son	1	cenox	typhoid	3	0
1130	3	1	53	2	2	1	farming	13		#NULL!	0	0	0	1	0	0	0	0	0		1	0	0	0	0	0	0		nothing	#NULL!		1	1	2	4	some available	3	4	fine	1	999.0	1	2	999.0	1	it best known the prescriber		3	0
471	2	2	53	3	4	1	civil servant	2		#NULL!	1	1	0	1	1	0	0	0	0		1	1	0	0	0	0	0			#NULL!		0	1	1	1	999.0	2	999	999.0	1	adeoyo	1	1	999.0	0	vitolin inhaler	asthma	3	1
1527	1	1	53	2	4	1	Trader	5		100000	0	0	0	1	#NULL!	0	#NULL!	#NULL!	#NULL!		0	1	1	0	0	0	0			#NULL!		0	1	1	2	999.0	3	2	Quality Control	999	999.0	999	999	999.0	1	999.0		2	0
225	1	1	53	2	4	1	Trader	5		100000	0	0	#NULL!	1	#NULL!	1	#NULL!	#NULL!	#NULL!		0	0	1	0	0	0	0			#NULL!		0	1	1	2	999.0	3	2	Quality Control	999	999.0	999	999	999.0	1	999.0		2	0
295	1	1	53	2	4	1	Trader	5		100000	0	0	#NULL!	1	#NULL!	1	#NULL!	#NULL!	#NULL!		0	0	1	0	0	0	0			#NULL!		0	1	1	2	999.0	3	2	Quality Control	999	999.0	999	999	999.0	1	999.0		2	0
1593	1	1	53	2	4	1	Trader	5		100000	0	0	0	1	#NULL!	0	#NULL!	#NULL!	#NULL!		0	1	1	0	0	0	0			#NULL!		0	1	1	2	999.0	3	2	Quality Control	999	999.0	999	999	999.0	1	999.0		2	0
1630	1	1	53	2	4	1	Trader	5		40000	0	0	0	1	#NULL!	0	#NULL!	#NULL!	#NULL!		0	1	1	0	0	0	0			#NULL!		0	1	1	2	999.0	3	2	Quality Control	999	999.0	999	999	999.0	1	999.0		2	0
1158	3	2	53	2	2	1		999		#NULL!	0	0	0	1	1	0	0	1	0		1	1	0	0	1	0	0			#NULL!	it is not all the sickness that you go to the hospital	1	4	2	4	average	3	999	ok	0	999.0	999	1	999.0	0	i told the chemist man my problem	body pain	2	0
1658	1	2	53	2	5	1	Lecturer	2		#NULL!	1	1	#NULL!	1	1	1	1	1	1		1	1	1	1	1	1	0			#NULL!		0	1	2	1	999.0	3	1	999.0	0	999.0	1	999	999.0	999	999.0		1	1
34	1	2	53	2	5	1	Lecturer	2		#NULL!	1	1	#NULL!	1	0	1	1	1	1		1	0	0	0	0	0	0			#NULL!		0	1	2	1	999.0	3	1	999.0	0	999.0	1	999	999.0	999	999.0		1	1
1516	1	1	53	2	4	1	Civil Servant	2		50000	1	1	0	1	0	0	0	1	#NULL!		1	1	1	1	1	0	0			#NULL!		0	1	3	4	Moderately Availab	4	2	999.0	1	999.0	2	999	999.0	1	999.0		1	0
250	1	1	53	2	4	1	Civil Servant	2		50000	1	1	#NULL!	1	0	1	1	1	#NULL!		1	0	1	1	1	0	0			#NULL!		0	1	3	4	Moderately Availab	4	2	999.0	1	999.0	2	999	999.0	1	999.0		1	0
284	1	1	53	2	4	1	Civil Servant	2		50000	1	1	#NULL!	1	0	1	1	1	#NULL!		1	0	1	1	1	0	0			#NULL!		0	1	3	4	Moderately Availab	4	2	999.0	1	999.0	2	999	999.0	1	999.0		1	0
300	1	1	53	2	4	1	Civil Servant	2		50000	1	1	#NULL!	1	0	1	1	1	#NULL!		1	0	1	1	1	0	0			#NULL!		0	1	3	4	Moderately Availab	4	2	999.0	1	999.0	2	999	999.0	1	999.0		1	0
1582	1	1	53	2	4	1	Civil Servant	2		50000	1	1	0	1	0	0	0	1	#NULL!		1	1	1	1	1	0	0			#NULL!		0	1	3	4	Moderately Availab	4	2	999.0	1	999.0	2	999	999.0	1	999.0		1	0
1619	1	1	53	2	4	1	Civil Servant	2		50000	1	1	0	1	0	0	0	1	#NULL!		1	1	1	1	1	0	0			#NULL!		0	1	3	4	Moderately Availab	4	2	999.0	1	999.0	2	999	999.0	1	999.0		1	0
1184	3	1	53	2	58	1	farmer	13		#NULL!	0	0	0	1	1	0	0	1	0		1	1	0	0	1	0	0			#NULL!	medicine in chemist can take care of the sickness	1	4	2	4	ok	3	4	ok	1	secret heart hospital	2	2	my sister	1	coratem, p. alaxin and PCM	malaria	1	0
918	2	1	53	5	1	1	bricklayers	4		#NULL!	0	0	0	1	1	0	0	1	1		1	0	0	0	0	1	0			#NULL!		1	4	1	4	999.0	1	2	999.0	1	ibadan central hospital	2	2	grand ma	0	fesulf	blood	1	0
1019	2	1	53	5	1	1	bricklayers	4		#NULL!	0	0	0	1	1	0	0	1	1		1	0	0	0	0	1	0			#NULL!		1	2	2	4	999.0	3	4	999.0	1	ibadan central hospital	2	1	999.0	0	gestid	stomach pain	1	#NULL!
1427	3	1	53	2	2	1	farming	13		#NULL!	0	0	0	1	0	0	0	1	0		1	1	0	0	1	0	0			#NULL!		1	2	1	3	no medicine available	2	3	it increases the incoming of patient into the hospital	1	private	2	1	999.0	0	lumatem	malaria	1	1
404	2	2	53	2	3	1	teaching	2	propritress	#NULL!	0	0	0	1	1	0	0	1	0		1	1	0	0	0	0	0			#NULL!		1	1	1	2	999.0	999	4	999.0	1	ibadan central hospital	2	1	999.0	0	propiral vasoprin snipha	high blood pressure	1	#NULL!
339	2	2	53	2	3	1	sole distributor	5	solace coke-cola	#NULL!	1	0	0	1	1	0	0	1	0		0	1	0	0	0	0	0			#NULL!		1	2	1	1	999.0	3	2	999.0	1	teju	2	2	SON	1	TEARS NATURAL(ALCON)	eyes	1	0
1678	2	1	54	2	4	1	business man	5		17000	0	0	0	1	1	0	0	0	0		0	1	0	0	0	0	0			#NULL!		1	2	2	4	999.0	4	4	999.0	999	999.0	999	999	999.0	999	999.0		999	0
934	2	1	54	2	4	2	retired	7		17000	0	0	0	1	1	0	0	0	0		0	1	0	0	0	0	0			#NULL!		1	2	2	4	999.0	4	4	999.0	999	999.0	999	999	999.0	999	999.0		999	#NULL!
516	2	1	54	2	2	1	bricklayer	4		#NULL!	0	0	0	1	1	0	0	1	1		0	0	0	0	1	1	0			#NULL!		999	3	2	3	999.0	3	999	999.0	0	999.0	1	2	999.0	0	clofenoc sr	hard pain	2	#NULL!
1204	3	2	54	2	2	1	house wife	1		#NULL!	0	0	0	1	0	0	0	0	0		0	0	0	0	0	0	0		nothing	#NULL!	nothing	0	1	2	4	some is available	3	4	good	0	999.0	999	1	999.0	999	i am not feeling fine	body pain	2	0
599	2	1	54	2	4	2	retired	7		17000	0	0	0	1	1	0	0	0	0		0	1	0	0	0	0	0			#NULL!		1	2	3	3	999.0	4	2	999.0	0	999.0	999	1	999.0	0	ibupain		2	#NULL!
242	1	1	54	2	4	1	Nurse	2	Parklane	80000	0	1	0	#NULL!	#NULL!	#NULL!	#NULL!	#NULL!	#NULL!		1	0	0	0	1	0	0			#NULL!		1	2	2	2	Poor	3	2	Patient's Recovery	1	UNTH	1	1	999.0	0	Mefloquine	Malaria	2	0
298	1	1	54	2	4	1	Nurse	2	Parklane	80000	0	1	0	#NULL!	#NULL!	#NULL!	#NULL!	#NULL!	#NULL!		1	0	0	0	1	0	0			#NULL!		1	2	2	2	Poor	3	2	Patient's Recovery	1	UNTH	1	1	999.0	0	Mefloquine	Malaria	2	0
1530	1	1	54	2	4	1	Nurse	2	Parklane	80000	0	1	0	#NULL!	#NULL!	#NULL!	#NULL!	#NULL!	#NULL!		1	0	0	0	1	0	0			#NULL!		1	2	2	2	Poor	3	2	Patient's Recovery	1	UNTH	1	1	999.0	0	Mefloquine	Malaria	2	0
1596	1	1	54	2	4	1	Nurse	2	Parklane	80000	0	1	0	#NULL!	#NULL!	#NULL!	#NULL!	#NULL!	#NULL!		1	0	0	0	1	0	0			#NULL!		1	2	2	2	Poor	3	2	Patient's Recovery	1	UNTH	1	1	999.0	0	Mefloquine	Malaria	2	0
1633	1	1	54	2	4	1	Nurse	2	Parklane	40000	0	1	0	#NULL!	#NULL!	#NULL!	#NULL!	#NULL!	#NULL!		1	0	0	0	1	0	0			#NULL!		1	2	2	2	Poor	3	2	Patient's Recovery	1	UNTH	1	1	999.0	0	Mefloquine	Malaria	2	0
839	2	1	54	2	1	1	pensioneer	7		#NULL!	0	0	0	1	1	0	0	1	0		1	0	0	0	0	0	0			#NULL!		1	4	1	4	999.0	1	2	999.0	1	molly specilist hospital	2	1	999.0	0	mid may	stomach pain	2	0
431	2	1	54	2	5	2	lecturer	2	polytechnic ibadan	#NULL!	0	0	0	1	1	0	0	1	0		1	1	0	0	0	0	0			#NULL!		1	1	1	4	poor	1	4	999.0	1	uch	1	1	999.0	0	amoxicillin cap. bp	malaria	1	0
338	2	1	54	5	2	1	autho spear dealer	5		#NULL!	0	0	0	1	1	0	0	1	0		1	1	0	0	0	0	0			#NULL!		1	4	999	999	999.0	999	999	999.0	1	adeoyo	1	2	son	999	carvedilot		1	1
388	2	1	54	2	3	2	civilservant	2	governor's office	#NULL!	0	0	0	1	1	0	0	1	0		1	1	0	0	0	0	0			#NULL!		1	4	1	4	999.0	1	2	999.0	1	ibadan central hospital	2	2	grand ma	0	fesulf	blood	1	0
754	2	2	55	2	4	1	civil servant	2		#NULL!	0	0	0	1	1	0	0	0	0		1	1	0	0	0	0	0			#NULL!		0	1	2	4	govt. is trying but not enough	3	4	averagely than nor	999	999.0	999	999	999.0	999	999.0		999	#NULL!
527	2	1	55	2	2	1	trader	5	ojoo	#NULL!	0	0	0	1	1	0	0	0	0		1	0	0	0	0	0	0			#NULL!		1	1	3	4	999.0	4	4	999.0	1	adeoyo	1	1	999.0	0	amdicor, ramitaace	hypertension	999	#NULL!
784	2	2	55	4	5	1	civil servant	2	oodua investment	#NULL!	1	0	0	1	1	0	0	1	0		0	1	0	0	0	0	0			#NULL!		1	2	2	999	999.0	1	999	999.0	1	999.0	1	1	999.0	999	ciprotab, tetancyline	anti-biotic	999	#NULL!
1428	3	1	55	5	2	1	farming	13		25000	0	0	0	1	1	0	0	0	0		0	0	0	1	0	0	0		divition	#NULL!	for help	1	1	2	4	999.0	3	4	very good	0	funtain hospital	2	1	999.0	0	PCM and other drugs	headache	3	1
1274	3	1	55	2	3	1	applicant	9		10000	1	1	0	1	0	0	0	0	0		1	0	0	0	0	0	0			#NULL!	when sick move her to the hospital	1	1	3	2	by healig	3	3	999.0	0	999.0	999	2	999.0	0	chloraphenicol ear drop	ear	2	1
1131	3	1	55	5	2	1	farming	13		25000	0	0	0	1	1	0	0	1	0		1	1	0	0	1	0	0			#NULL!		1	5	1	1	poor	2	3	no enhancement	0	999.0	999	1	999.0	0	iboprophin and caflan and PCM	body pain	2	0
500	2	2	55	2	3	1	petty trader	5	iwo road	#NULL!	0	0	0	1	0	0	0	1	0		0	1	0	0	0	0	0			#NULL!		1	2	2	4	999.0	4	4	999.0	0	999.0	999	2	999.0	0	well woman	general well being	2	#NULL!
627	2	1	55	2	1	1	pensioner	7	ui	#NULL!	0	0	0	1	1	0	0	1	0		1	0	0	0	0	0	0			#NULL!		1	4	2	4	999.0	3	2	999.0	1	uch	1	1	999.0	0	999.0		1	0
249	1	1	55	2	4	#NULL!	Civil Servant	2		50000	0	0	#NULL!	1	0	1	1	1	1		1	0	1	1	1	1	0			#NULL!		999	1	2	3	Moderately Availab	4	1	999.0	1	999.0	1	1	999.0	1	999.0		1	1
90	1	2	55	2	5	1	Civil Servant	2	Ministry	20000	0	0	#NULL!	1	0	#NULL!	#NULL!	#NULL!	#NULL!		1	0	0	0	0	0	0		Self medication	#NULL!		1	4	2	4	Poor	4	1	Patient's Recovery	1	UNTH	1	1	999.0	0	Amatem	Malaria	1	1
167	1	2	55	2	5	1	Civil Servant	2	Ministry	20000	0	0	#NULL!	1	0	#NULL!	#NULL!	#NULL!	#NULL!		1	0	0	0	0	0	0		Self medication	#NULL!		1	4	2	4	Poor	4	1	Patient's Recovery	1	UNTH	1	1	999.0	0	Amatem	Malaria	1	1
421	2	1	55	2	4	1	civil servant	2	eleta eye institution	120000	1	1	0	0	1	0	0	0	0		1	0	0	0	0	0	0			#NULL!		1	1	3	3	999.0	4	4	UCH	1	999.0	1	1	999.0	0	amolodipne 10mg	hypertension	1	#NULL!
54	1	2	55	2	4	1	Nurse	2	UNTH	110000	1	1	#NULL!	1	0	#NULL!	#NULL!	#NULL!	#NULL!		1	0	0	0	0	0	0		Self medication	#NULL!	No other means	1	1	3	3	Highly Available	4	2	Patient's Recovery	1	UNTH	1	1	999.0	0	Ciprofloxacin	Infection	1	0
152	1	2	55	2	4	1	Nurse	2	UNTH	110000	1	1	#NULL!	1	0	#NULL!	#NULL!	#NULL!	#NULL!		1	0	0	0	0	0	0		Self medication	#NULL!	No other means	1	1	3	3	Highly Available	4	2	Patient's Recovery	1	UNTH	1	1	999.0	0	Ciprofloxacin	Infection	1	0
1327	3	1	55	2	4	1	nurse	2	primary health care	150000	0	0	0	1	1	1	0	1	0		0	0	0	0	0	0	0			#NULL!		0	999	999	999	999.0	999	999	999.0	1	PHC	1	1	999.0	0	cohatem and cyprotab	malaria and typhoid	1	0
417	2	2	55	2	1	1	fashion designer	4		#NULL!	1	1	0	1	1	0	0	1	0		1	0	0	0	0	0	0			#NULL!		1	4	3	4	999.0	3	4	999.0	1	UCH	1	1	999.0	0	cosopot	eye	1	1
1512	1	1	55	2	3	1	Civil Servant	2	Nat Pop Commission	50000	0	1	0	1	#NULL!	#NULL!	#NULL!	#NULL!	#NULL!		1	0	1	0	1	0	0			#NULL!		0	1	3	1	Highly Available	4	1	Patient's Recovery	0	999.0	1	1	999.0	0	Emal	Malaria	1	0
239	1	1	55	2	3	1	Civil Servant	2	Nat Pop Commission	50000	0	1	#NULL!	1	#NULL!	#NULL!	#NULL!	#NULL!	#NULL!		1	0	1	0	1	0	0			#NULL!		0	1	3	1	Highly Available	4	1	Patient's Recovery	0	999.0	1	1	999.0	0	Emal	Malaria	1	0
280	1	1	55	2	3	1	Civil Servant	2	Nat Pop Commission	50000	0	1	#NULL!	1	#NULL!	#NULL!	#NULL!	#NULL!	#NULL!		1	0	1	0	1	0	0			#NULL!		0	1	3	1	Highly Available	4	1	Patient's Recovery	0	999.0	1	1	999.0	0	Emal	Malaria	1	0
962	2	1	55	2	1	1	pensioner	7	ui	#NULL!	0	0	0	1	1	0	0	1	0		1	0	0	0	0	0	0			#NULL!		1	1	2	3	999.0	3	3	999.0	1	anuoluwa gbagi ibadan	2	1	999.0	0	haicneal lotion	rashes	1	1
1706	2	1	55	2	1	1	pensioner	7	ui	#NULL!	0	0	0	1	1	0	0	0	0		1	0	0	0	0	0	0			#NULL!		1	1	2	3	999.0	3	3	999.0	1	anuoluwa gbagi ibadan	2	1	999.0	0	haicneal lotion	rashes	1	1
3	1	2	55	2	4	1	Medical Doctor	2	UNTH	150000	0	0	#NULL!	1	0	#NULL!	#NULL!	#NULL!	#NULL!		1	0	0	0	0	0	0			#NULL!		0	1	3	3	Highly Available	4	2	Patient's Recovery	1	UNTH	1	1	999.0	0	Lonart	Malaria	1	0
128	1	2	55	2	4	1	Medical Doctor	2	UNTH	150000	0	0	#NULL!	1	0	#NULL!	#NULL!	#NULL!	#NULL!		1	0	0	0	0	0	0			#NULL!		0	1	3	3	Highly Available	4	2	Patient's Recovery	1	UNTH	1	1	999.0	0	Lonart	Malaria	1	0
184	1	2	55	2	4	1	Medical Doctor	2	UNTH	150000	0	0	#NULL!	1	0	#NULL!	#NULL!	#NULL!	#NULL!		1	0	0	0	0	0	0			#NULL!		0	1	3	3	Highly Available	4	2	Patient's Recovery	1	UNTH	1	1	999.0	0	Lonart	Malaria	1	0
1497	1	2	55	2	4	1	Medical Doctor	2	UNTH	150000	0	0	0	1	0	#NULL!	#NULL!	#NULL!	#NULL!		1	0	0	0	0	0	0			#NULL!		0	1	3	3	Highly Available	4	2	Patient's Recovery	1	UNTH	1	1	999.0	0	metro and bosckpan	stomach ache	1	0
1492	1	1	55	2	4	1	Medical Doctor	2	Poly Clinic	40000	1	1	0	1	0	#NULL!	#NULL!	#NULL!	#NULL!		1	0	0	0	0	0	0			#NULL!		1	1	3	2	Moderately Availab	4	2	Patient's Recovery	1	Poly Clinic	1	1	999.0	0	Normaquine	Malaria	1	0
123	1	2	55	2	4	1	Medical Doctor	2	Poly Clinic	100000	1	1	#NULL!	1	0	#NULL!	#NULL!	#NULL!	#NULL!		1	0	0	0	0	0	0			#NULL!		1	1	3	2	Moderately Availab	4	2	Patient's Recovery	1	Poly Clinic	1	1	999.0	0	Normaquine	Malaria	1	0
862	2	1	55	2	2	1	trader	5	ojoo	#NULL!	0	0	0	1	1	0	0	0	0		1	0	0	0	0	0	0			#NULL!		1	1	1	2	999.0	999	4	999.0	1	ibadan central hospital	2	1	999.0	0	propiral vasoprin snipha	high blood pressure	1	#NULL!
385	2	1	56	2	1	2		999		#NULL!	0	0	0	0	0	1	0	0	0		0	0	0	1	0	0	0			#NULL!		1	2	2	4	999.0	3	2	999.0	1	molly hospital	1	1	999.0	0	well man	pain	3	#NULL!
1154	3	2	56	2	1	1	house wife	1	house wife	#NULL!	0	0	0	1	1	0	0	1	0		1	1	0	0	1	0	0			#NULL!		1	4	2	2	adequate	3	2	very ok	0	999.0	999	1	999.0	999	i am not feeling fine	body pain	2	0
452	2	1	56	2	3	1		999		#NULL!	1	0	0	0	0	1	0	0	0		0	1	0	0	0	0	0			#NULL!		1	4	999	999	999.0	999	4	999.0	0	999.0	999	1	999.0	0	ventolin inhaler	astma	2	#NULL!
104	1	2	56	2	5	1	Civil Servant	2	Nat Pop Commission	50000	0	0	#NULL!	1	0	#NULL!	#NULL!	#NULL!	#NULL!		1	0	0	0	0	0	0		Self medication	#NULL!	No other means	1	4	2	4	Poor	4	1	Patient's Recovery	1	999.0	1	1	999.0	0	Arcofan	Malaria	1	1
171	1	2	56	2	5	1	Civil Servant	2	Nat Pop Commission	50000	0	0	#NULL!	1	0	#NULL!	#NULL!	#NULL!	#NULL!		1	0	0	0	0	0	0		Self medication	#NULL!	No other means	1	4	2	4	Poor	4	1	Patient's Recovery	1	999.0	1	1	999.0	0	Arcofan	Malaria	1	1
264	1	1	56	2	4	1	Medical Doctor	2	UNTH	90000	1	1	#NULL!	1	0	#NULL!	#NULL!	#NULL!	#NULL!		1	0	0	0	0	0	0			#NULL!		1	1	3	3	Highly Available	4	2	Patient's Recovery	1	UNTH	1	1	999.0	0	Arinate	Malaria	1	0
1214	3	1	56	2	4	1	civil servant	2	local govt	50000	0	0	0	1	0	0	0	0	0		1	0	0	0	0	0	0		nothing	#NULL!	nothing	1	1	3	2	available	3	1	very good	0	private	2	1	999.0	1	arithemeritic	hypertension	1	1
65	1	2	56	2	4	1	Civil Servant	2	Nat Pop Commission	80000	0	0	#NULL!	1	0	#NULL!	#NULL!	#NULL!	#NULL!		1	0	0	0	0	0	0		Self medication	#NULL!	No other means	1	1	3	3	Highly Available	4	1	Patient's Recovery	1	999.0	1	1	999.0	0	Arsumax	Malaria	1	0
75	1	2	56	2	4	1	Nurse	2	Parklane	70000	1	1	#NULL!	1	0	#NULL!	#NULL!	#NULL!	#NULL!		1	0	0	0	0	0	0		Self medication	#NULL!	No other means	1	1	3	3	Highly Available	4	1	Patient's Recovery	1	Parklane	1	1	999.0	0	Artesunate	Malaria	1	0
228	1	1	56	2	4	1	Medical Doctor	2	Parklane	120000	0	1	#NULL!	1	1	#NULL!	#NULL!	#NULL!	#NULL!		1	0	0	0	0	0	0			#NULL!		1	1	3	3	Highly Available	4	2	Patient's Recovery	1	Parklane	1	1	999.0	0	Artesunate	Malaria	1	0
58	1	2	56	2	4	1	Lecturing	2	UNEC	100000	0	0	#NULL!	1	0	#NULL!	#NULL!	#NULL!	#NULL!		1	0	0	0	0	0	0			#NULL!		1	1	2	3	Moderately Availab	4	2	Patient's Recovery	1	Parklane	1	1	999.0	0	Cephalaxin	Infection	1	0
78	1	2	56	2	4	1	Nurse	2	Parklane	70000	1	1	#NULL!	1	0	#NULL!	#NULL!	#NULL!	#NULL!		1	0	0	0	0	0	0		Self medication	#NULL!	No other means	1	1	3	3	Highly Available	4	1	Patient's Recovery	1	Parklane	999	1	999.0	0	Coartem	Malaria	1	0
1504	1	2	56	2	4	1	Nurse	2	UNTH	105000	1	1	0	1	1	#NULL!	#NULL!	#NULL!	#NULL!		1	0	0	0	0	0	0			#NULL!		1	1	3	2	Highly Available	4	2	Patient's Recovery	1	UNTH	1	1	999.0	0	Diasunate	Malaria	1	0
14	1	2	56	2	4	1	Nurse	2	UNTH	105000	1	1	#NULL!	1	1	#NULL!	#NULL!	#NULL!	#NULL!		1	0	0	0	0	0	0			#NULL!		1	1	3	2	Highly Available	4	2	Patient's Recovery	1	UNTH	1	1	999.0	0	Diasunate	Malaria	1	0
135	1	2	56	2	4	1	Nurse	2	UNTH	105000	1	1	#NULL!	1	1	#NULL!	#NULL!	#NULL!	#NULL!		1	0	0	0	0	0	0			#NULL!		1	1	3	2	Highly Available	4	2	Patient's Recovery	1	UNTH	1	1	999.0	0	Diasunate	Malaria	1	0
187	1	2	56	2	4	1	Nurse	2	UNTH	105000	1	1	#NULL!	1	1	#NULL!	#NULL!	#NULL!	#NULL!		1	0	0	0	0	0	0			#NULL!		1	1	3	2	Highly Available	4	2	Patient's Recovery	1	UNTH	1	1	999.0	0	Diasunate	Malaria	1	0
22	1	2	56	2	4	1	Trader	5	Market	60000	0	0	#NULL!	1	0	#NULL!	#NULL!	#NULL!	#NULL!		1	0	0	0	0	0	0			#NULL!		1	1	3	2	Highly Available	4	3	Patient's Recovery	1	Parklane	1	1	999.0	0	Emzoquine	Malaria	1	0
138	1	2	56	2	4	1	Trader	5	Market	60000	0	0	#NULL!	1	0	#NULL!	#NULL!	#NULL!	#NULL!		1	0	0	0	0	0	0			#NULL!		1	1	3	2	Highly Available	4	3	Patient's Recovery	1	Parklane	1	1	999.0	0	Emzoquine	Malaria	1	0
4	1	2	56	2	4	1	Nurse	2	UNTH	120000	0	0	#NULL!	1	0	#NULL!	#NULL!	#NULL!	#NULL!		1	0	0	0	0	0	0			#NULL!		1	1	3	2	Highly Available	4	2	Patient's Recovery	1	Parklane	1	1	999.0	999	Lonart	Malaria	1	0
185	1	2	56	2	4	1	Nurse	2	UNTH	120000	0	0	#NULL!	1	0	#NULL!	#NULL!	#NULL!	#NULL!		1	0	0	0	0	0	0			#NULL!		1	1	3	2	Highly Available	4	2	Patient's Recovery	1	Parklane	1	1	999.0	999	Lonart	Malaria	1	0
106	1	2	56	2	5	1	Civil servant	2	Ministry	90000	1	1	#NULL!	1	0	#NULL!	#NULL!	#NULL!	#NULL!		1	0	0	0	0	0	0		Self medication	#NULL!	No other means	1	1	3	3	Highly Available	4	1	Patient's Recovery	1	999.0	1	1	999.0	0	Lonart	Malaria	1	1
172	1	2	56	2	5	1	Civil servant	2	Ministry	90000	1	1	#NULL!	1	0	#NULL!	#NULL!	#NULL!	#NULL!		1	0	0	0	0	0	0		Self medication	#NULL!	No other means	1	1	3	3	Highly Available	4	1	Patient's Recovery	1	999.0	1	1	999.0	0	Lonart	Malaria	1	1
2	1	2	56	2	4	1	Trader	5	Market	20000	0	0	#NULL!	1	0	#NULL!	#NULL!	#NULL!	#NULL!		1	0	0	0	0	0	0			#NULL!		0	1	3	3	Highly Available	3	2	Patient's Recovery	1	UNTH	1	1	999.0	0	Lonart	Malaria	1	0
182	1	2	56	2	4	1	Trader	5	Market	20000	0	0	#NULL!	1	0	#NULL!	#NULL!	#NULL!	#NULL!		1	0	0	0	0	0	0			#NULL!		0	1	3	3	Highly Available	3	2	Patient's Recovery	1	UNTH	1	1	999.0	0	Lonart	Malaria	1	0
183	1	2	56	2	4	1	Trader	5	Market	20000	0	0	#NULL!	1	0	#NULL!	#NULL!	#NULL!	#NULL!		1	0	0	0	0	0	0			#NULL!		0	1	3	3	Highly Available	3	2	Patient's Recovery	1	UNTH	1	1	999.0	0	Lonart	Malaria	1	0
1500	1	2	56	2	4	1	Trader	5	Market	60000	0	0	0	1	0	#NULL!	#NULL!	#NULL!	#NULL!		1	0	0	0	0	0	0			#NULL!		1	1	3	3	Highly Available	4	2	Patient's Recovery	1	Poly Clinic	1	1	999.0	999	Lumerax	Malaria	1	0
8	1	2	56	2	4	1	Trader	5	Market	60000	0	0	#NULL!	1	0	#NULL!	#NULL!	#NULL!	#NULL!		1	0	0	0	0	0	0			#NULL!		1	1	3	3	Highly Available	4	2	Patient's Recovery	1	Poly Clinic	1	1	999.0	999	Lumerax	Malaria	1	0
131	1	2	56	2	4	1	Trader	5	Market	60000	0	0	#NULL!	1	0	#NULL!	#NULL!	#NULL!	#NULL!		1	0	0	0	0	0	0			#NULL!		1	1	3	3	Highly Available	4	2	Patient's Recovery	1	Poly Clinic	1	1	999.0	999	Lumerax	Malaria	1	0
200	1	2	56	2	4	1	Trader	5	Market	60000	0	0	#NULL!	1	0	#NULL!	#NULL!	#NULL!	#NULL!		1	0	0	0	0	0	0			#NULL!		1	1	3	3	Highly Available	4	2	Patient's Recovery	1	Poly Clinic	1	1	999.0	999	Lumerax	Malaria	1	0
92	1	2	56	2	5	1	Civil Servant	2		40000	0	0	#NULL!	1	0	#NULL!	#NULL!	#NULL!	#NULL!		1	0	0	0	0	0	0		Self medication	#NULL!		1	4	3	4	Poor	4	1	Patient's Recovery	1	999.0	1	1	999.0	0	Malosunate	Malaria	1	1
168	1	2	56	2	5	1	Civil Servant	2		40000	0	0	#NULL!	1	0	#NULL!	#NULL!	#NULL!	#NULL!		1	0	0	0	0	0	0		Self medication	#NULL!		1	4	3	4	Poor	4	1	Patient's Recovery	1	999.0	1	1	999.0	0	Malosunate	Malaria	1	1
205	1	2	56	2	5	1	Civil Servant	2		40000	0	0	#NULL!	1	0	#NULL!	#NULL!	#NULL!	#NULL!		1	0	0	0	0	0	0		Self medication	#NULL!		1	4	3	4	Poor	4	1	Patient's Recovery	1	999.0	1	1	999.0	0	Malosunate	Malaria	1	1
117	1	2	56	2	4	1	Medical Doctor	2	Parklane	90000	1	1	#NULL!	1	0	#NULL!	#NULL!	#NULL!	#NULL!		1	0	0	0	0	0	0			#NULL!		0	1	3	2	Highly Available	4	2	Patient's Recovery	1	Parklane	1	1	999.0	0	Nivaquine	Malaria	1	0
217	1	1	56	2	4	1	Trader	5	Market	#NULL!	0	0	#NULL!	1	0	#NULL!	#NULL!	#NULL!	#NULL!		1	0	0	0	0	0	0			#NULL!		1	1	3	3	Highly Available	4	2	Patient's Recovery	1	UNTH	1	1	999.0	0	Nivaquine	Malaria	1	0
274	1	1	56	2	4	1	Trader	5	Market	#NULL!	0	0	#NULL!	1	0	#NULL!	#NULL!	#NULL!	#NULL!		1	0	0	0	0	0	0			#NULL!		1	1	3	3	Highly Available	4	2	Patient's Recovery	1	UNTH	1	1	999.0	0	Nivaquine	Malaria	1	0
47	1	2	56	2	4	1	Driver	8	Nigerian Brewery	70000	1	1	#NULL!	1	0	#NULL!	#NULL!	#NULL!	#NULL!		1	0	0	0	0	0	0			#NULL!		1	1	3	3	Highly Available	4	2	Patient's Recovery	1	Nigerian Brewery	2	1	999.0	0	Normaquine	Malaria	1	0
150	1	2	56	2	4	1	Driver	8	Nigerian Brewery	70000	1	1	#NULL!	1	0	#NULL!	#NULL!	#NULL!	#NULL!		1	0	0	0	0	0	0			#NULL!		1	1	3	3	Highly Available	4	2	Patient's Recovery	1	Nigerian Brewery	2	1	999.0	0	Normaquine	Malaria	1	0
122	1	2	56	2	4	1	Civil servant	2	Nat Pop Commission	90000	1	1	#NULL!	1	0	#NULL!	#NULL!	#NULL!	#NULL!		1	0	0	0	0	0	0			#NULL!		1	1	3	3	Highly Available	4	2	Patient's Recovery	1	UNTH	1	1	999.0	0	P-Alaxin	Malaria	1	0
179	1	2	56	2	4	1	Civil servant	2	Nat Pop Commission	90000	1	1	#NULL!	1	0	#NULL!	#NULL!	#NULL!	#NULL!		1	0	0	0	0	0	0			#NULL!		1	1	3	3	Highly Available	4	2	Patient's Recovery	1	UNTH	1	1	999.0	0	P-Alaxin	Malaria	1	0
263	1	1	56	2	4	1	Medical Doctor	2	UNTH	150000	1	1	#NULL!	1	0	#NULL!	#NULL!	#NULL!	#NULL!		1	0	0	0	0	0	0			#NULL!		1	1	3	3	Moderately Availab	4	2	Patient's Recovery	1	UNTH	1	1	999.0	0	Primaquine	Malaria	1	0
762	2	1	57	2	4	2	trader	5		#NULL!	1	0	0	1	1	0	0	1	0		1	0	0	0	1	0	0			#NULL!		1	2	2	3	good and need more improvement	4	4	999.0	1	ibadan central hospital	1	1	999.0	0	gestid		3	#NULL!
963	2	2	57	2	2	2	trader	5	gbagi tuntu	#NULL!	0	0	0	1	0	0	0	0	0		1	0	0	0	0	0	0			#NULL!		1	2	2	4	999.0	1	2	999.0	0	999.0	999	2	999.0	0	ciklvite; trmadol; malaria		2	#NULL!
1707	2	2	57	2	2	2	trader	5	gbagi tuntu	#NULL!	1	1	0	1	0	0	0	0	0		1	0	0	0	0	0	0			#NULL!		1	2	2	4	999.0	1	2	999.0	0	999.0	999	2	999.0	0	ciklvite; trmadol; malaria		2	#NULL!
451	2	2	57	2	4	2		999		#NULL!	1	0	0	1	1	0	0	0	0		0	1	0	0	0	0	0			#NULL!		0	4	999	999	999.0	5	999	999.0	0	999.0	999	1	999.0	0	fijk flusher	pile	2	#NULL!
31	1	2	57	2	4	1	Nurse	2	UNTH	80000	0	0	#NULL!	1	0	#NULL!	#NULL!	#NULL!	#NULL!		1	0	0	0	0	0	0			#NULL!		1	1	3	2	Highly Available	4	2	Patient's Recovery	1	UNTH	1	1	999.0	0	Artesunate	Malaria	1	0
142	1	2	57	2	4	1	Nurse	2	UNTH	80000	0	0	#NULL!	1	0	#NULL!	#NULL!	#NULL!	#NULL!		1	0	0	0	0	0	0			#NULL!		1	1	3	2	Highly Available	4	2	Patient's Recovery	1	UNTH	1	1	999.0	0	Artesunate	Malaria	1	0
1655	1	2	57	2	4	1	Nurse	2	UNTH	80000	0	0	0	1	1	0	0	0	0		1	1	0	0	0	0	0			#NULL!		1	1	3	2	Highly Available	4	2	Patient's Recovery	1	UNTH	1	1	999.0	0	Artesunate	Malaria	1	0
71	1	2	57	2	4	1	Nurse	2	Parklane	120000	1	1	#NULL!	1	0	#NULL!	#NULL!	#NULL!	#NULL!		1	0	0	0	0	0	0		Self medication	#NULL!	No other means	1	1	3	2	Highly Available	4	1	Patient's Recovery	1	Parklane	1	1	999.0	0	Flagyl	Infection	1	0
194	1	2	57	2	4	1	Nurse	2	Parklane	120000	1	1	#NULL!	1	0	#NULL!	#NULL!	#NULL!	#NULL!		1	0	0	0	0	0	0		Self medication	#NULL!	No other means	1	1	3	2	Highly Available	4	1	Patient's Recovery	1	Parklane	1	1	999.0	0	Flagyl	Infection	1	0
628	2	2	57	2	2	2	trader	5	gbagi tuntu	#NULL!	0	0	0	1	0	0	0	0	0		1	0	0	0	0	0	0			#NULL!		0	2	1	4	they only have cheap drugs	3	4	999.0	1	uch	1	1	999.0	0	lasoul	fungi irritation	1	1
1573	1	2	58	2	2	1	Trader	5	Market	#NULL!	1	1	#NULL!	1	0	0	1	1	1		1	1	1	1	1	1	0			#NULL!		1	1	3	1	999.0	4	1	999.0	1	999.0	1	999	999.0	1	999.0		2	0
1277	3	1	58	2	3	1	civil srvant	2		#NULL!	0	0	0	1	0	0	0	0	0	PHC	1	1	0	0	0	0	0			#NULL!		1	2	1	4	999.0	3	4	999.0	0	999.0	999	1	999.0	0	anderew liver salt	stomach pain	2	0
953	2	1	58	2	5	1	civil servant	2	tescom ibadan	100000	0	0	0	1	1	0	0	1	0		1	1	0	0	0	0	0			#NULL!		1	4	2	4	999.0	3	4	999.0	1	st hospital beside	2	2	999.0	1	arfymin liquid	leg problem	1	1
1697	2	1	58	2	5	1	civil servant	2		100000	0	0	0	1	0	0	0	0	0		1	1	0	0	0	0	0			#NULL!		1	4	2	4	999.0	3	4	999.0	1	st hospital beside	2	2	999.0	1	arfymin liquid	leg problem	1	1
42	1	2	58	2	4	1	Trader	5	Market	50000	0	0	#NULL!	1	0	#NULL!	#NULL!	#NULL!	#NULL!		1	0	0	0	0	0	0			#NULL!		1	1	3	2	Highly Available	4	2	Patient's Recovery	1	UNTH	1	1	999.0	0	Artesunate	Malaria	1	0
618	2	1	58	2	5	1	civil servant	2	tescom ibadan	100000	0	0	0	1	1	0	0	1	0		1	1	0	0	0	0	0			#NULL!		1	1	3	4	999.0	999	4	999.0	1	uch	1	1	999.0	0	impramine 25mg	rashes	1	1
1257	3	2	58	2	2	1	farming	13		#NULL!	0	0	0	1	0	0	0	1	0		1	0	0	0	1	0	0			#NULL!		0	2	2	4	low standard	3	3	professional	1	govt.	1	1	999.0	0	PCM	headache	1	0
400	2	1	58	2	1	1	pensionier	7		#NULL!	0	0	0	1	1	0	0	1	0		1	0	0	0	0	0	0			#NULL!		1	4	3	4	999.0	3	4	999.0	1	jericho specialist	1	1	999.0	0	urine bag; acedofenac 100mg	urine	1	1
631	2	1	59	2	4	2	internet marketer	2		#NULL!	0	0	0	1	0	0	0	0	0		1	0	0	0	0	0	0			#NULL!		1	2	2	4	999.0	4	4	999.0	999	999.0	999	999	999.0	999	999.0		999	#NULL!
966	2	1	59	2	4	2	internet marketer	2		#NULL!	0	0	0	1	0	0	0	0	0		1	0	0	0	0	0	0			#NULL!		1	2	2	4	999.0	3	2	999.0	0	999.0	999	1	999.0	0	lumartem	malaria	2	#NULL!
1710	2	1	59	2	4	2	internet marketer	2		#NULL!	0	0	0	1	0	0	0	0	0		1	0	0	0	0	0	0			#NULL!		1	2	2	4	999.0	3	2	999.0	0	999.0	999	1	999.0	0	lumartem	malaria	2	1
697	2	1	59	2	1	1	pensioneer	7		#NULL!	0	0	0	0	1	0	0	1	0		1	0	0	0	1	0	0			#NULL!		1	4	1	4	999.0	1	2	999.0	1	ibadan central hospital	2	2	grand ma	0	fesulf	blood	1	0
1692	2	2	60	2	2	1	trader	5	agbeni	#NULL!	1	0	0	0	1	0	0	0	0		1	1	1	0	1	0	0			#NULL!		0	2	2	3	999.0	5	4	999.0	0	999.0	999	1	999.0	0	cof mix	soothes throat	999	#NULL!
948	2	2	60	2	2	1	trader	5	agbeni	#NULL!	0	0	0	1	1	0	0	0	1		1	1	0	0	1	0	0			#NULL!		0	2	2	3	999.0	5	4	999.0	0	999.0	999	1	999.0	0	cof mix	soothes throat	999	#NULL!
613	2	2	60	2	2	1	trader	5	agbeni	#NULL!	0	0	0	1	1	0	0	0	1		1	1	0	0	1	0	0			#NULL!		0	1	2	1	999.0	3	3	fair	1	adeoyo	1	2	son	0	cyprotab 500mg	kneel wound	999	0
1699	2	1	60	2	1	1	driver	8		#NULL!	0	0	0	0	1	0	0	1	0		0	1	0	0	0	0	0			#NULL!		1	4	1	4	999.0	2	4	999.0	1	999.0	2	2	999.0	0	twynefa 80mg	no idea	999	#NULL!
955	2	1	60	2	1	1	driver	8		#NULL!	1	1	0	1	0	0	0	0	0		0	1	0	0	0	0	0			#NULL!		1	4	1	4	999.0	2	4	999.0	1	999.0	2	2	999.0	0	twynefa 80mg	no idea	999	#NULL!
1176	3	2	60	2	58	1	house wife	1		#NULL!	0	0	0	1	1	0	0	1	0		1	1	0	0	1	0	0			#NULL!	quick	0	4	2	4	inadequate	3	2	ok	0	999.0	999	1	999.0	0	ampiclux and vitamine c	accident	2	0
1177	3	1	60	2	2	1	security	12	mega hilton hotel	10000	0	0	0	1	1	1	0	1	1		1	1	1	0	1	1	0			#NULL!		0	3	1	1	medicines are not always available	2	3	it reduces incoming of patient into the hospital	0	999.0	999	1	999.0	0	metro and bosckpan	stomach ache	2	0
836	2	2	60	2	5	1	trader	5		#NULL!	0	0	0	1	1	0	0	0	0		1	0	0	0	0	0	0			#NULL!		1	2	2	4	999.0	3	2	999.0	0	999.0	999	2	family	999	monomin blood tonic		2	#NULL!
856	2	2	60	2	1	2	trader	5	adekile	#NULL!	0	0	0	1	0	0	0	0	0		1	0	0	0	0	0	0			#NULL!		1	1	2	2	999.0	3	1	999.0	1	adeoyo	1	1	999.0	0	999.0		1	#NULL!
519	2	2	60	2	3	2	business	5		#NULL!	0	0	0	1	1	0	0	1	0		1	1	0	0	0	0	0			#NULL!		1	2	3	4	they are good	3	4	999.0	1	uch	1	2	mother	0	999.0		1	#NULL!
44	1	2	60	2	4	1	Trader	5	Market	#NULL!	0	0	#NULL!	1	0	#NULL!	#NULL!	#NULL!	#NULL!		1	0	0	0	0	0	0			#NULL!		1	1	3	3	Highly Available	4	2	Patient's Recovery	1	UNTH	1	1	999.0	0	Amalar	Malaria	1	0
148	1	2	60	2	4	1	Trader	5	Market	#NULL!	0	0	#NULL!	1	0	#NULL!	#NULL!	#NULL!	#NULL!		1	0	0	0	0	0	0			#NULL!		1	1	3	3	Highly Available	4	2	Patient's Recovery	1	UNTH	1	1	999.0	0	Amalar	Malaria	1	0
189	1	2	60	2	4	1	Trader	5	Market	#NULL!	0	0	#NULL!	1	0	#NULL!	#NULL!	#NULL!	#NULL!		1	0	0	0	0	0	0			#NULL!		1	1	3	3	Highly Available	4	2	Patient's Recovery	1	UNTH	1	1	999.0	0	Amalar	Malaria	1	0
43	1	2	60	2	4	1	Civil Servant	2	UNEC	60000	0	0	#NULL!	1	0	#NULL!	#NULL!	#NULL!	#NULL!		1	0	0	0	0	0	0			#NULL!		1	1	3	2	Moderately Availab	4	2	Patient's Recovery	1	UNTH	1	1	999.0	0	Amatem	Malaria	1	0
147	1	2	60	2	4	1	Civil Servant	2	UNEC	60000	0	0	#NULL!	1	0	#NULL!	#NULL!	#NULL!	#NULL!		1	0	0	0	0	0	0			#NULL!		1	1	3	2	Moderately Availab	4	2	Patient's Recovery	1	UNTH	1	1	999.0	0	Amatem	Malaria	1	0
207	1	1	60	2	4	1	Civil Servant	2	UNTH	60000	1	1	#NULL!	1	0	#NULL!	#NULL!	#NULL!	#NULL!		1	0	0	0	0	0	0			#NULL!		1	1	2	2	Highly Available	4	2	Patient's Recovery	1	UNTH	1	1	999.0	0	Amodia	Malaria	1	0
414	2	1	60	2	1	2	owner and driver	8		#NULL!	1	1	0	1	0	0	0	0	0		1	0	0	0	0	0	0			#NULL!		1	1	3	4	999.0	3	4	999.0	1	adeoyo	1	2	daddy	0	carvedilot	eye	1	1
107	1	2	60	2	4	1	Nurse	2	UNTH	#NULL!	1	1	#NULL!	1	0	#NULL!	#NULL!	#NULL!	#NULL!		1	0	0	0	0	0	0			#NULL!		1	1	3	3	Highly Available	4	2	Patient's Recovery	1	UNTH	1	1	999.0	0	Emal	Malaria	1	0
432	2	2	60	2	4	1	teacher	2	OBMS	60000	0	0	0	1	1	0	0	0	0		1	1	0	0	0	0	0			#NULL!		0	1	1	4	poor	1	4	999.0	1	general hospital jericho	1	1	999.0	0	eryfast 500mg	liver disease	1	1
620	2	1	60	2	1	1	driver	8		#NULL!	1	1	0	1	0	0	0	0	0		0	1	0	0	0	0	0			#NULL!		0	1	1	4	poor	1	4	999.0	1	general hospital jericho	1	1	999.0	0	eryfast 500mg	liver disease	1	1
99	1	2	60	2	4	1	Nurse	2	UNTH	150000	1	1	#NULL!	1	0	#NULL!	#NULL!	#NULL!	#NULL!		1	0	0	0	0	0	0			#NULL!		1	1	3	2	Highly Available	4	2	Patient's Recovery	1	UNTH	1	1	999.0	0	Flagyl	Infection	1	0
837	2	2	60	2	2	1	trader	5	olorunsogo	#NULL!	0	0	0	1	1	0	0	1	0		1	0	0	0	0	0	0			#NULL!		1	2	2	4	999.0	3	4	999.0	1	ibadan central hospital	2	1	999.0	0	gestid	stomach pain	1	#NULL!
759	2	2	60	5	4	1		999		#NULL!	1	0	0	1	1	0	0	0	0		1	1	0	0	0	0	0			#NULL!		1	1	2	3	999.0	3	3	999.0	1	anuoluwa gbagi ibadan	2	1	999.0	0	haicneal lotion	rashes	1	1
27	1	2	60	2	4	1	Trader	5	Market	50000	0	0	#NULL!	1	0	#NULL!	#NULL!	#NULL!	#NULL!		1	0	0	0	0	0	0			#NULL!		1	1	3	2	Highly Available	4	2	Patient's Recovery	1	UNTH	1	1	999.0	0	Nasnioquine	Malaria	1	0
857	2	2	60	5	1	2	trader	5	bode	#NULL!	0	0	0	1	0	0	0	0	0		1	0	0	0	0	0	0			#NULL!		999	4	1	4	999.0	5	2	999.0	1	UCH	1	1	999.0	0	normaretic, vssopin, nifedin dexl, remiz	hypertension	1	#NULL!
634	2	2	61	2	2	1	trader	5	dugbe	#NULL!	0	0	0	1	1	0	0	0	0		1	0	0	0	0	0	0			#NULL!		1	2	3	3	999.0	4	2	999.0	0	999.0	999	1	999.0	0	ibupain		2	#NULL!
600	2	1	61	2	4	1	business	5	ibadan	#NULL!	0	0	0	1	0	0	0	0	0		1	0	0	0	0	0	0			#NULL!		1	2	2	4	999.0	3	2	999.0	0	999.0	999	2	family	999	monomin blood tonic		2	#NULL!
969	2	2	61	2	2	1	trader	5	dugbe	#NULL!	0	0	0	1	1	0	0	0	0		1	0	0	0	0	0	0			#NULL!		1	2	2	4	999.0	3	999	999.0	0	999.0	999	1	999.0	0	PCM	headhache	2	#NULL!
935	2	1	61	2	4	1	business	5	ibadan	#NULL!	0	0	0	1	0	0	0	0	0		1	0	0	0	0	0	0			#NULL!		1	2	2	4	999.0	3	999	999.0	0	999.0	999	1	999.0	0	PCM	headhache	2	#NULL!
1679	2	1	61	2	4	1	business	5	ibadan	#NULL!	0	0	0	1	0	0	0	0	0		1	0	0	0	0	0	0			#NULL!		1	2	2	4	999.0	3	999	999.0	0	999.0	999	1	999.0	0	PCM	headhache	2	0
596	2	2	62	2	4	1	nurse	2	retired	#NULL!	1	1	0	1	1	0	0	0	0		1	1	0	0	0	0	0			#NULL!		1	2	2	4	999.0	4	4	999.0	999	999.0	999	999	999.0	999	999.0		999	#NULL!
931	2	2	62	2	4	1	nurse	2	retired	#NULL!	1	1	0	1	1	0	0	0	0		1	1	0	0	0	0	0			#NULL!		1	2	2	3	good and need more improvement	4	4	999.0	1	ibadan central hospital	1	1	999.0	0	gestid		3	#NULL!
1675	2	2	62	2	4	1	nurse	2	retired	#NULL!	1	1	0	1	1	0	0	0	0		1	1	0	0	0	0	0			#NULL!		1	2	2	3	good and need more improvement	4	4	999.0	1	ibadan central hospital	1	1	999.0	0	gestid		3	0
387	2	2	62	2	1	2		999		#NULL!	0	0	0	1	1	0	0	1	0		1	0	0	0	0	0	0			#NULL!		1	1	3	3	999.0	4	4	999.0	1	adeoyo	1	1	999.0	0	yeast	eye	3	#NULL!
515	2	1	62	2	2	1	trader	5	ogunpa	#NULL!	1	0	0	1	1	0	0	1	1		0	1	0	0	1	0	0			#NULL!		1	2	1	1	999.0	2	1	999.0	1	hossanan	2	1	999.0	0	danasid suspension	ulser	1	0
679	2	2	63	2	4	1	pensioneer	7		#NULL!	0	0	0	0	1	0	0	1	0		0	1	0	0	0	0	0			#NULL!		0	4	1	4	999.0	1	3	999.0	0	999.0	999	2	son	0	tonic	blood	2	#NULL!
438	2	2	63	2	3	1	pensoneer	7		80000	0	0	0	1	0	0	0	1	0		1	0	0	0	0	0	0			#NULL!		1	1	3	4	999.0	3	4	999.0	1	uch	1	1	999.0	0	relodpin 10mg	high blood pressure	1	#NULL!
507	2	1	64	2	1	2	driver	8	oke-ado	20000	0	0	0	0	1	0	0	0	0		0	1	0	0	0	0	0			#NULL!		999	2	2	4	999.0	3	4	999.0	1	999.0	999	2	boss	0	alpha gan	eye	1	#NULL!
208	1	1	64	2	4	1	Medical Doctor	2	Poly Clinic	120000	1	1	#NULL!	1	0	#NULL!	#NULL!	#NULL!	#NULL!		1	0	0	0	0	0	0			#NULL!		1	1	3	2	Highly Available	4	3	Patient's Recovery	1	UNTH	1	1	999.0	0	Loquin	Malaria	1	0
589	2	2	65	5	1	2	trader	5	oyin's store	#NULL!	0	0	0	1	1	0	0	1	1		1	0	0	0	1	1	0			#NULL!		1	1	2	4	999.0	3	1	999.0	0	999.0	2	2	granny	1	duretic satchet asprin tab	no idea	999	1
734	2	2	65	5	5	2	trader	5	bodija	#NULL!	0	0	0	0	1	0	0	1	0		0	0	0	0	0	0	0			#NULL!		1	2	2	4	999.0	1	2	999.0	0	999.0	999	2	999.0	0	ciklvite; trmadol; malaria		2	#NULL!
924	2	2	65	5	1	2	trader	5	oyin's store	#NULL!	0	0	0	1	1	0	0	1	1		1	0	0	0	1	1	0			#NULL!		1	1	2	2	999.0	3	1	999.0	1	adeoyo	1	1	999.0	0	999.0		1	#NULL!
689	2	1	65	2	4	1	pensioneer	7		25000	0	0	0	0	1	0	0	0	0		0	1	0	0	0	0	0			#NULL!		1	2	2	2	999.0	3	2	999.0	0	999.0	999	1	999.0	1	999.0		1	1
89	1	2	65	2	5	1	Student	3	UNEC	100000	1	1	#NULL!	1	0	#NULL!	#NULL!	#NULL!	#NULL!		1	0	0	0	0	0	0			#NULL!		1	1	3	3	Highly Available	4	2	Patient's Recovery	1	UNTH	1	1	999.0	0	Amoxicilin	Infection	1	0
166	1	2	65	2	5	1	Student	3	UNEC	100000	1	1	#NULL!	1	0	#NULL!	#NULL!	#NULL!	#NULL!		1	0	0	0	0	0	0			#NULL!		1	1	3	3	Highly Available	4	2	Patient's Recovery	1	UNTH	1	1	999.0	0	Amoxicilin	Infection	1	0
197	1	2	65	2	5	1	Student	3	UNEC	100000	1	1	#NULL!	1	0	#NULL!	#NULL!	#NULL!	#NULL!		1	0	0	0	0	0	0			#NULL!		1	1	3	3	Highly Available	4	2	Patient's Recovery	1	UNTH	1	1	999.0	0	Amoxicilin	Infection	1	0
113	1	2	65	3	4	1	Civil servant	2	UNTH	80000	1	1	#NULL!	1	0	3	#NULL!	#NULL!	#NULL!		1	0	0	0	0	0	0			#NULL!		1	1	2	2	Moderately Availab	4	1	Patient's Recovery	1	999.0	1	999	999.0	1	Aretesunate	Malaria	1	0
61	1	2	65	2	4	1	Civil Servant	2	Ministry	60000	0	0	#NULL!	1	0	#NULL!	#NULL!	#NULL!	#NULL!		1	0	0	0	0	0	0		Self medication	#NULL!	No other means	1	1	3	3	Highly Available	4	2	Patient's Recovery	1	UNTH	1	1	999.0	0	Artesunate	Malaria	1	0
121	1	2	65	2	4	1	Trader	5	Market	60000	1	1	#NULL!	1	0	#NULL!	#NULL!	#NULL!	#NULL!		1	0	0	0	0	0	0			#NULL!		1	1	3	2	Highly Available	4	2	Patient's Recovery	1	UNTH	1	1	999.0	0	Axcin	Malaria	1	0
15	1	2	65	2	4	1	Medical Doctor	2	UNTH	90000	1	1	#NULL!	1	0	#NULL!	#NULL!	#NULL!	#NULL!		1	0	0	0	0	0	0			#NULL!		1	1	3	2	Highly Available	4	2	Patient's Recovery	1	UNTH	1	1	999.0	0	Camosunate	Malaria	1	0
1514	1	1	65	2	4	1	Trader	5	Market	30000	0	0	0	1	0	#NULL!	#NULL!	#NULL!	#NULL!		1	1	0	0	0	0	0			#NULL!		1	1	3	3	Highly Available	4	2	Patient's Recovery	1	UNTH	1	1	999.0	0	Ceftriaxone	Infection	1	0
244	1	1	65	2	4	1	Trader	5	Market	30000	0	0	#NULL!	1	0	#NULL!	#NULL!	#NULL!	#NULL!		1	0	0	0	0	0	0			#NULL!		1	1	3	3	Highly Available	4	2	Patient's Recovery	1	UNTH	1	1	999.0	0	Ceftriaxone	Infection	1	0
282	1	1	65	2	4	1	Trader	5	Market	30000	0	0	#NULL!	1	0	#NULL!	#NULL!	#NULL!	#NULL!		1	0	0	0	0	0	0			#NULL!		1	1	3	3	Highly Available	4	2	Patient's Recovery	1	UNTH	1	1	999.0	0	Ceftriaxone	Infection	1	0
1580	1	1	65	2	4	1	Trader	5	Market	30000	0	0	0	1	0	#NULL!	#NULL!	#NULL!	#NULL!		1	1	0	0	0	0	0			#NULL!		1	1	3	3	Highly Available	4	2	Patient's Recovery	1	UNTH	1	1	999.0	0	Ceftriaxone	Infection	1	0
1617	1	1	65	2	4	1	Trader	5	Market	30000	0	0	0	1	0	#NULL!	#NULL!	#NULL!	#NULL!		1	1	0	0	0	0	0			#NULL!		1	1	3	3	Highly Available	4	2	Patient's Recovery	1	UNTH	1	1	999.0	0	Ceftriaxone	Infection	1	0
243	1	1	65	2	4	1	Civil Servant	2	Ministry	100000	0	0	#NULL!	1	0	#NULL!	#NULL!	#NULL!	#NULL!		1	0	0	0	0	0	0			#NULL!		1	1	3	3	Moderately Availab	4	2	Patient's Recovery	1	Parklane	1	1	999.0	0	Cifixine	Infection	1	0
87	1	2	65	2	4	1	Nurse	2	UNTH	90000	0	0	#NULL!	1	0	#NULL!	#NULL!	#NULL!	#NULL!		1	0	0	0	0	0	0		Self medication	#NULL!	No other means	1	1	3	3	Highly Available	4	2	Patient's Recovery	1	999.0	1	999	999.0	0	Ciprofloxacin	Infection	1	0
165	1	2	65	2	4	1	Nurse	2	UNTH	90000	0	0	#NULL!	1	0	#NULL!	#NULL!	#NULL!	#NULL!		1	0	0	0	0	0	0		Self medication	#NULL!	No other means	1	1	3	3	Highly Available	4	2	Patient's Recovery	1	999.0	1	999	999.0	0	Ciprofloxacin	Infection	1	0
213	1	1	65	2	4	1	Trader	5	Market	50000	0	0	#NULL!	1	0	#NULL!	#NULL!	#NULL!	#NULL!		1	0	0	0	0	0	0			#NULL!		1	1	3	2	Highly Available	4	2	Patient's Recovery	1	Parklane	1	1	999.0	0	Clotin	Malaria	1	0
25	1	2	65	2	4	1	Civil Servant	2	Nat Pop Commission	100000	1	1	#NULL!	1	0	#NULL!	#NULL!	#NULL!	#NULL!		1	0	0	0	0	0	0			#NULL!		1	1	3	3	Highly Available	4	2	Patient's Recovery	1	UNTH	1	1	999.0	0	Coartem	Malaria	1	0
212	1	1	65	2	4	1	Trader	5	Market	50000	0	0	#NULL!	1	0	#NULL!	#NULL!	#NULL!	#NULL!		1	0	0	0	0	0	0			#NULL!		1	1	3	2	Moderately Availab	4	2	Patient's Recovery	0	UNTH	1	1	999.0	0	Elanquine	Malaria	1	0
64	1	2	65	2	4	1	Student	3	UNEC	#NULL!	0	0	#NULL!	1	0	#NULL!	#NULL!	#NULL!	#NULL!		1	0	0	0	0	0	0			#NULL!		1	1	3	3	Highly Available	4	1	Patient's Recovery	1	UNTH	1	1	999.0	0	Flagyl	Infection	1	0
157	1	2	65	2	4	1	Student	3	UNEC	#NULL!	0	0	#NULL!	1	0	#NULL!	#NULL!	#NULL!	#NULL!		1	0	0	0	0	0	0			#NULL!		1	1	3	3	Highly Available	4	1	Patient's Recovery	1	UNTH	1	1	999.0	0	Flagyl	Infection	1	0
56	1	2	65	2	4	1	Civil Servant	2	Nat Pop Commission	90000	1	1	#NULL!	1	0	#NULL!	#NULL!	#NULL!	#NULL!		1	0	0	0	0	0	0		Self medication	#NULL!	No other means	1	1	3	3	Moderately Availab	4	2	Patient's Recovery	1	UNTH	1	1	999.0	0	Flagyl	Infection	1	0
62	1	2	65	2	4	1	Trader	5	Market	30000	0	0	#NULL!	1	0	#NULL!	#NULL!	#NULL!	#NULL!		1	0	0	0	0	0	0			#NULL!		1	1	3	2	Highly Available	4	2	Patient's Recovery	1	UNTH	1	1	999.0	0	Fleming	Infection	1	0
155	1	2	65	2	4	1	Trader	5	Market	30000	0	0	#NULL!	1	0	#NULL!	#NULL!	#NULL!	#NULL!		1	0	0	0	0	0	0			#NULL!		1	1	3	2	Highly Available	4	2	Patient's Recovery	1	UNTH	1	1	999.0	0	Fleming	Infection	1	0
23	1	2	65	2	4	1	Trader	5	Market	50000	0	0	#NULL!	1	0	#NULL!	#NULL!	#NULL!	#NULL!		1	0	0	0	0	0	0			#NULL!		1	1	3	2	Highly Available	2	1	Patient's Recovery	1	UNTH	1	1	999.0	0	Labquin	Malaria	1	0
139	1	2	65	2	4	1	Trader	5	Market	50000	0	0	#NULL!	1	0	#NULL!	#NULL!	#NULL!	#NULL!		1	0	0	0	0	0	0			#NULL!		1	1	3	2	Highly Available	2	1	Patient's Recovery	1	UNTH	1	1	999.0	0	Labquin	Malaria	1	0
216	1	1	65	2	4	1	Trader	5	Market	40000	0	0	#NULL!	1	0	#NULL!	#NULL!	#NULL!	#NULL!		1	0	0	0	0	0	0			#NULL!		1	1	3	2	Highly Available	4	2	Patient's Recovery	1	UNTH	999	1	999.0	0	Labquine	Malaria	1	0
86	1	2	65	2	4	1	Medical Doctor	2	UNTH	150000	1	1	#NULL!	1	0	#NULL!	#NULL!	#NULL!	#NULL!		1	0	0	0	0	0	0		Self medication	#NULL!	No other means	1	1	3	3	Moderately Availab	4	2	Patient's Recovery	1	UNTH	1	1	999.0	0	Lamivudine	Infection	1	0
24	1	2	65	2	4	1	Trader	5	Market	40000	0	0	#NULL!	1	0	#NULL!	#NULL!	#NULL!	#NULL!		1	0	0	0	0	0	0			#NULL!		1	1	3	2	Highly Available	4	2	Patient's Recovery	1	UNTH	1	1	999.0	0	Mequine	Malaria	1	0
140	1	2	65	2	4	1	Trader	5	Market	40000	0	0	#NULL!	1	0	#NULL!	#NULL!	#NULL!	#NULL!		1	0	0	0	0	0	0			#NULL!		1	1	3	2	Highly Available	4	2	Patient's Recovery	1	UNTH	1	1	999.0	0	Mequine	Malaria	1	0
57	1	2	65	2	4	1	Medical Doctor	2	Parklane	150000	1	1	#NULL!	1	0	#NULL!	#NULL!	#NULL!	#NULL!		1	0	0	0	0	0	0			#NULL!		0	1	3	3	Moderately Availab	4	2	Patient's Recovery	1	Parklane	1	1	999.0	0	Nivaquine	Malaria	1	0
191	1	2	65	2	4	1	Medical Doctor	2	Parklane	150000	1	1	#NULL!	1	0	#NULL!	#NULL!	#NULL!	#NULL!		1	0	0	0	0	0	0			#NULL!		0	1	3	3	Moderately Availab	4	2	Patient's Recovery	1	Parklane	1	1	999.0	0	Nivaquine	Malaria	1	0
118	1	2	65	2	4	1	Nurse	2	UNTH	90000	1	1	#NULL!	1	0	#NULL!	#NULL!	#NULL!	#NULL!		1	0	0	0	0	0	0			#NULL!		1	1	3	3	Highly Available	4	3	Patient's Recovery	1	UNTH	1	1	999.0	0	Quinine	Malaria	1	0
178	1	2	65	2	4	1	Nurse	2	UNTH	90000	1	1	#NULL!	1	0	#NULL!	#NULL!	#NULL!	#NULL!		1	0	0	0	0	0	0			#NULL!		1	1	3	3	Highly Available	4	3	Patient's Recovery	1	UNTH	1	1	999.0	0	Quinine	Malaria	1	0
26	1	2	65	2	4	1	Nurse	2	Poly Clinic	90000	1	1	#NULL!	1	0	#NULL!	#NULL!	#NULL!	#NULL!		1	0	0	0	0	0	0			#NULL!		1	1	3	3	Highly Available	4	2	Patient's Recovery	1	Poly Clinic	1	1	999.0	0	Quinsunate	Malaria	1	0
141	1	2	65	2	4	1	Nurse	2	Poly Clinic	90000	1	1	#NULL!	1	0	#NULL!	#NULL!	#NULL!	#NULL!		1	0	0	0	0	0	0			#NULL!		1	1	3	3	Highly Available	4	2	Patient's Recovery	1	Poly Clinic	1	1	999.0	0	Quinsunate	Malaria	1	0
215	1	1	65	2	4	1	Trader	5	Market	40000	0	0	#NULL!	1	0	#NULL!	#NULL!	#NULL!	#NULL!		1	0	0	0	0	0	0			#NULL!		1	1	3	2	Highly Available	4	2	Patient's Recovery	1	UNTH	1	1	999.0	0	Robaquine	Malaria	1	0
273	1	1	65	2	4	1	Trader	5	Market	40000	0	0	#NULL!	1	0	#NULL!	#NULL!	#NULL!	#NULL!		1	0	0	0	0	0	0			#NULL!		1	1	3	2	Highly Available	4	2	Patient's Recovery	1	UNTH	1	1	999.0	0	Robaquine	Malaria	1	0
397	2	1	66	2	3	1	poultry farming	5	idiose	#NULL!	0	0	0	1	0	0	0	0	0		1	0	0	0	0	0	0			#NULL!		0	1	2	4	govt. is trying but not enough	3	4	averagely than nor	999	999.0	999	999	999.0	999	999.0		999	#NULL!
1503	1	1	66	2	2	1	Trader	5	Market	40000	0	0	0	1	0	#NULL!	#NULL!	#NULL!	#NULL!		1	0	0	0	0	0	0			#NULL!		1	1	2	3	Moderately Availab	4	2	Patient's Recovery	1	St.Patrick	2	1	999.0	0	Amodiaquine	Malaria	1	0
11	1	2	66	2	2	1	Trader	5	Market	40000	0	0	#NULL!	1	0	#NULL!	#NULL!	#NULL!	#NULL!		1	0	0	0	0	0	0			#NULL!		1	1	2	3	Moderately Availab	4	2	Patient's Recovery	1	St.Patrick	2	1	999.0	0	Amodiaquine	Malaria	1	0
134	1	2	66	2	2	1	Trader	5	Market	40000	0	0	#NULL!	1	0	#NULL!	#NULL!	#NULL!	#NULL!		1	0	0	0	0	0	0			#NULL!		1	1	2	3	Moderately Availab	4	2	Patient's Recovery	1	St.Patrick	2	1	999.0	0	Amodiaquine	Malaria	1	0
1	1	2	66	2	4	1	Medical Doctor	2	UNTH	150000	1	1	#NULL!	1	0	#NULL!	#NULL!	#NULL!	#NULL!		1	0	0	0	0	0	0			#NULL!		1	1	3	2	Highly Available	4	2	Patient's Recovery	1	U NTH	1	1	999.0	1	Amoxicilin	Nasocomial Infection	1	0
206	1	1	66	2	4	1	Nurse	2	UNTH	90000	1	1	#NULL!	1	0	#NULL!	#NULL!	#NULL!	#NULL!		1	0	0	0	0	0	0			#NULL!		1	1	3	3	Highly Available	4	2	Patient's Recovery	1	UNTH	1	1	999.0	0	Anate	Malaria	1	0
270	1	1	66	2	4	1	Nurse	2	UNTH	90000	1	1	#NULL!	1	1	#NULL!	#NULL!	#NULL!	#NULL!		1	0	0	0	0	0	0			#NULL!		1	1	3	3	Highly Available	4	2	Patient's Recovery	1	UNTH	1	1	999.0	0	Anate	Malaria	1	0
46	1	2	66	2	4	1	Nurse	2	UNTH	110000	1	1	#NULL!	1	0	#NULL!	#NULL!	#NULL!	#NULL!		1	0	0	0	0	0	0		Self medication	#NULL!	No other means	1	1	3	3	Highly Available	4	2	Patient's Recovery	1	UNTH	1	1	999.0	0	Artefan	Malaria	1	0
1502	1	2	66	2	4	1	Trader	5	Market	20000	0	0	0	1	0	#NULL!	#NULL!	#NULL!	#NULL!		1	0	0	0	0	0	0			#NULL!		1	1	3	2	Highly Available	4	2	Patient's Recovery	1	UNTH	1	1	999.0	0	Artelum	Malaria	1	0
10	1	2	66	2	4	1	Trader	5	Market	20000	0	0	#NULL!	1	0	#NULL!	#NULL!	#NULL!	#NULL!		1	0	0	0	0	0	0			#NULL!		1	1	3	2	Highly Available	4	2	Patient's Recovery	1	UNTH	1	1	999.0	0	Artelum	Malaria	1	0
133	1	2	66	2	4	1	Trader	5	Market	20000	0	0	#NULL!	1	0	#NULL!	#NULL!	#NULL!	#NULL!		1	0	0	0	0	0	0			#NULL!		1	1	3	2	Highly Available	4	2	Patient's Recovery	1	UNTH	1	1	999.0	0	Artelum	Malaria	1	0
12	1	2	66	2	4	1	Nurse	2	UNTH	150000	1	1	#NULL!	1	0	#NULL!	#NULL!	#NULL!	#NULL!		1	0	0	0	0	0	0			#NULL!		1	1	3	2	Highly Available	4	2	Patient's Recovery	1	UNTH	1	1	999.0	0	Camoquine	Malaria	1	0
28	1	2	66	2	4	1	Civil Servant	2	Nat Pop Commission	70000	1	1	#NULL!	1	0	#NULL!	#NULL!	#NULL!	#NULL!		1	0	0	0	0	0	0			#NULL!		1	1	3	2	Highly Available	4	2	Patient's Recovery	1	UNTH	1	1	999.0	0	Flagyl	Infection	1	0
63	1	2	66	2	4	1	Nurse	2	UNTH	110000	1	1	#NULL!	1	0	#NULL!	#NULL!	#NULL!	#NULL!		1	0	0	0	0	0	0			#NULL!		1	1	2	3	Moderately Availab	4	2	Patient's Recovery	1	UNTH	1	1	999.0	0	Flagyl	Infection	1	0
156	1	2	66	2	4	1	Nurse	2	UNTH	110000	1	1	#NULL!	1	0	#NULL!	#NULL!	#NULL!	#NULL!		1	0	0	0	0	0	0			#NULL!		1	1	2	3	Moderately Availab	4	2	Patient's Recovery	1	UNTH	1	1	999.0	0	Flagyl	Infection	1	0
209	1	1	66	2	4	1	Nurse	2	UNTH	120000	1	1	#NULL!	1	1	#NULL!	#NULL!	#NULL!	#NULL!		1	0	0	0	0	0	0			#NULL!		1	1	3	3	Highly Available	4	2	Patient's Recovery	1	UNTH	1	1	999.0	0	Forenax	Malaria	1	0
271	1	1	66	2	4	1	Nurse	2	UNTH	120000	1	1	#NULL!	1	1	#NULL!	#NULL!	#NULL!	#NULL!		1	0	0	0	0	0	0			#NULL!		1	1	3	3	Highly Available	4	2	Patient's Recovery	1	UNTH	1	1	999.0	0	Forenax	Malaria	1	0
1505	1	2	66	2	4	1	Trader	5	Market	60000	0	0	0	1	0	#NULL!	#NULL!	#NULL!	#NULL!		1	0	0	0	0	0	0			#NULL!		1	1	3	2	Highly Available	4	2	Patient's Recovery	1	Poly Clinic	1	1	999.0	0	Maladox	Malaria	1	0
17	1	2	66	2	4	1	Trader	5	Market	60000	0	0	#NULL!	1	0	#NULL!	#NULL!	#NULL!	#NULL!		1	0	0	0	0	0	0			#NULL!		1	1	3	2	Highly Available	4	2	Patient's Recovery	1	Poly Clinic	1	1	999.0	0	Maladox	Malaria	1	0
136	1	2	66	2	4	1	Trader	5	Market	60000	0	0	#NULL!	1	0	#NULL!	#NULL!	#NULL!	#NULL!		1	0	0	0	0	0	0			#NULL!		1	1	3	2	Highly Available	4	2	Patient's Recovery	1	Poly Clinic	1	1	999.0	0	Maladox	Malaria	1	0
16	1	2	66	2	4	1	Nurse	2	UNTH	80000	1	1	#NULL!	1	0	#NULL!	#NULL!	#NULL!	#NULL!		1	0	0	0	0	0	0			#NULL!		1	1	3	3	Highly Available	4	2	Patient's Recovery	1	UNTH	1	1	999.0	0	Malosunate	Malaria	1	0
21	1	2	66	2	4	1	Trader	5	Market	40000	0	0	#NULL!	1	0	#NULL!	#NULL!	#NULL!	#NULL!		1	0	0	0	0	0	0			#NULL!		1	1	3	2	Highly Available	4	2	Patient's Recovery	1	Parklane	1	1	999.0	0	Nasinoquine	Malaria	1	0
1506	1	2	66	2	4	1	Trader	5	Market	40000	0	0	0	1	0	#NULL!	#NULL!	#NULL!	#NULL!		1	0	0	0	0	0	0			#NULL!		1	1	3	2	Highly Available	4	2	Patient's Recovery	1	Parklane	1	1	999.0	0	Nivaquine	Malaria	1	0
19	1	2	66	2	4	1	Trader	5	Market	40000	0	0	#NULL!	1	0	#NULL!	#NULL!	#NULL!	#NULL!		1	0	0	0	0	0	0			#NULL!		1	1	3	2	Highly Available	4	2	Patient's Recovery	1	Parklane	1	1	999.0	0	Nivaquine	Malaria	1	0
137	1	2	66	2	4	1	Trader	5	Market	40000	0	0	#NULL!	1	0	#NULL!	#NULL!	#NULL!	#NULL!		1	0	0	0	0	0	0			#NULL!		1	1	3	2	Highly Available	4	2	Patient's Recovery	1	Parklane	1	1	999.0	0	Nivaquine	Malaria	1	0
30	1	2	66	2	4	1	Civil Servant	2	Nat Pop Commission	#NULL!	0	0	#NULL!	1	0	#NULL!	#NULL!	#NULL!	#NULL!		1	0	0	0	0	0	0			#NULL!		0	1	3	3	Moderately Availab	4	2	Patient's Recovery	1	UNTH	1	1	999.0	0	Robamal	Malaria	1	0
1654	1	2	66	2	4	1	Civil Servant	2	Nat Pop Commission	#NULL!	0	0	0	1	1	0	0	0	0		1	1	0	0	0	0	0			#NULL!		0	1	3	3	Moderately Availab	4	2	Patient's Recovery	1	UNTH	1	1	999.0	0	Robamal	Malaria	1	0
20	1	2	66	2	4	1	Civil Servant	2	UNEC	60000	1	1	#NULL!	1	0	#NULL!	#NULL!	#NULL!	#NULL!		1	0	0	0	0	0	0			#NULL!		1	1	3	2	Highly Available	4	2	Patient's Recovery	1	Poly Clinic	1	1	999.0	0	Silaquine	Malaria	1	0
435	2	1	66	2	2	2	pensoneer	7		#NULL!	0	0	0	1	1	0	0	1	0		1	0	0	0	0	0	0			#NULL!		1	1	3	4	999.0	3	4	999.0	1	uch	1	1	999.0	0	vitamine b, vesoprin,	eye problem	1	1
13	1	2	67	2	4	1	Civil Servant	2	Ministry of Edu	60000	1	1	#NULL!	1	0	#NULL!	#NULL!	#NULL!	#NULL!		1	0	0	0	0	0	0			#NULL!		1	1	2	3	Moderately Availab	4	1	Patient's Recovery	1	UNTH	1	1	999.0	0	Amalar	Malaria	1	0
186	1	2	67	2	4	1	Civil Servant	2	Ministry of Edu	60000	1	1	#NULL!	1	0	#NULL!	#NULL!	#NULL!	#NULL!		1	0	0	0	0	0	0			#NULL!		1	1	2	3	Moderately Availab	4	1	Patient's Recovery	1	UNTH	1	1	999.0	0	Amalar	Malaria	1	0
51	1	2	67	2	4	1	Civil Servant	2	Ministry	100000	1	1	#NULL!	1	0	#NULL!	#NULL!	#NULL!	#NULL!		1	0	0	0	0	0	0			#NULL!		1	1	3	2	Highly Available	4	3	Patient's Recovery	1	Parklane	1	1	999.0	0	Artesunate	Malaria	1	0
109	1	2	67	2	4	1	Nurse	2	UNTH	90000	1	1	#NULL!	1	0	#NULL!	#NULL!	#NULL!	#NULL!		1	0	0	0	0	0	0			#NULL!		1	1	3	3	Highly Available	4	2	Patient's Recovery	1	UNTH	1	1	999.0	0	Chloroquine	Malaria	1	0
1499	1	1	67	2	4	1	Trader	5	Market	50000	0	0	0	1	0	#NULL!	#NULL!	#NULL!	#NULL!		1	0	0	0	0	0	0			#NULL!		999	1	3	3	Highly Available	4	2	Patient's Recovery	1	UNTH	1	1	999.0	0	Coartem	Malaria	1	0
7	1	2	67	2	4	1	Trader	5	Market	50000	0	0	#NULL!	1	0	#NULL!	#NULL!	#NULL!	#NULL!		1	0	0	0	0	0	0			#NULL!		999	1	3	3	Highly Available	4	2	Patient's Recovery	1	UNTH	1	1	999.0	0	Coartem	Malaria	1	0
130	1	2	67	2	4	1	Trader	5	Market	50000	0	0	#NULL!	1	0	#NULL!	#NULL!	#NULL!	#NULL!		1	0	0	0	0	0	0			#NULL!		999	1	3	3	Highly Available	4	2	Patient's Recovery	1	UNTH	1	1	999.0	0	Coartem	Malaria	1	0
1526	1	1	67	2	4	1	Trader	5	Market	60000	0	0	0	1	0	#NULL!	#NULL!	#NULL!	#NULL!		1	1	0	0	0	0	0			#NULL!		1	1	3	2	Highly Available	4	2	Patient's Recovery	1	UNTH	1	1	999.0	0	Combiquine	Malaria	1	0
218	1	1	67	2	4	1	Trader	5	Market	60000	0	0	#NULL!	1	0	#NULL!	#NULL!	#NULL!	#NULL!		1	0	0	0	0	0	0			#NULL!		1	1	3	2	Highly Available	4	2	Patient's Recovery	1	UNTH	1	1	999.0	0	Combiquine	Malaria	1	0
294	1	1	67	2	4	1	Trader	5	Market	60000	0	0	#NULL!	1	0	#NULL!	#NULL!	#NULL!	#NULL!		1	0	0	0	0	0	0			#NULL!		1	1	3	2	Highly Available	4	2	Patient's Recovery	1	UNTH	1	1	999.0	0	Combiquine	Malaria	1	0
1592	1	1	67	2	4	1	Trader	5	Market	60000	0	0	0	1	0	#NULL!	#NULL!	#NULL!	#NULL!		1	1	0	0	0	0	0			#NULL!		1	1	3	2	Highly Available	4	2	Patient's Recovery	1	UNTH	1	1	999.0	0	Combiquine	Malaria	1	0
1629	1	1	67	2	4	1	Trader	5	Market	60000	0	0	0	1	0	#NULL!	#NULL!	#NULL!	#NULL!		1	1	0	0	0	0	0			#NULL!		1	1	3	2	Highly Available	4	2	Patient's Recovery	1	UNTH	1	1	999.0	0	Combiquine	Malaria	1	0
1526	1	2	67	2	4	1	Trader	5	Market	40000	0	0	0	1	0	#NULL!	#NULL!	#NULL!	#NULL!		1	1	0	0	0	0	0			#NULL!		0	1	3	2	Highly Available	4	3	Patient's Recovery	1	St.Thereasa	2	1	999.0	0	Elanquine	Malaria	1	0
210	1	1	67	2	4	1	Trader	5	Market	40000	0	0	#NULL!	1	0	#NULL!	#NULL!	#NULL!	#NULL!		1	0	0	0	0	0	0			#NULL!		0	1	3	2	Highly Available	4	3	Patient's Recovery	1	St.Thereasa	2	1	999.0	0	Elanquine	Malaria	1	0
293	1	1	67	2	4	1	Trader	5	Market	40000	0	0	#NULL!	1	0	#NULL!	#NULL!	#NULL!	#NULL!		1	0	0	0	0	0	0			#NULL!		0	1	3	2	Highly Available	4	3	Patient's Recovery	1	St.Thereasa	2	1	999.0	0	Elanquine	Malaria	1	0
1591	1	2	67	2	4	1	Trader	5	Market	40000	0	0	0	1	0	#NULL!	#NULL!	#NULL!	#NULL!		1	1	0	0	0	0	0			#NULL!		0	1	3	2	Highly Available	4	3	Patient's Recovery	1	St.Thereasa	2	1	999.0	0	Elanquine	Malaria	1	0
1628	1	2	67	2	4	1	Trader	5	Market	40000	0	0	0	1	0	#NULL!	#NULL!	#NULL!	#NULL!		1	1	0	0	0	0	0			#NULL!		0	1	3	2	Highly Available	4	3	Patient's Recovery	1	St.Thereasa	2	1	999.0	0	Elanquine	Malaria	1	0
211	1	1	67	2	4	1	Trader	5	Market	50000	0	0	#NULL!	1	0	#NULL!	#NULL!	#NULL!	#NULL!		1	0	0	0	0	0	0			#NULL!		1	1	3	3	Highly Available	4	2	Patient's Recovery	1	Paul-Somi	2	1	999.0	0	Emzoquine	Malaria	1	0
272	1	1	67	2	4	1	Trader	5	Market	50000	0	0	#NULL!	1	0	#NULL!	#NULL!	#NULL!	#NULL!		1	0	0	0	0	0	0			#NULL!		1	1	3	3	Highly Available	4	2	Patient's Recovery	1	Paul-Somi	2	1	999.0	0	Emzoquine	Malaria	1	0
88	1	2	67	2	4	1	Trader	5	Market	20000	0	0	#NULL!	1	0	#NULL!	#NULL!	#NULL!	#NULL!		1	0	0	0	0	0	0		Self medication	#NULL!	No other means	1	1	3	3	Highly Available	4	2	Patient's Recovery	1	Parklane	1	1	999.0	0	Gentamicin	Infection	1	0
1498	1	2	67	2	4	1	Trader	5	Market	40000	0	0	0	1	0	#NULL!	#NULL!	#NULL!	#NULL!		1	0	0	0	0	0	0			#NULL!		1	1	3	3	Highly Available	4	1	Patient's Recovery	1	UNTH	1	1	999.0	0	Lonart	Malaria	1	0
5	1	2	67	2	4	1	Trader	5	Market	40000	0	0	#NULL!	1	0	#NULL!	#NULL!	#NULL!	#NULL!		1	0	0	0	0	0	0			#NULL!		1	1	3	3	Highly Available	4	1	Patient's Recovery	1	UNTH	1	1	999.0	0	Lonart	Malaria	1	0
129	1	2	67	2	4	1	Trader	5	Market	40000	0	0	#NULL!	1	0	#NULL!	#NULL!	#NULL!	#NULL!		1	0	0	0	0	0	0			#NULL!		1	1	3	3	Highly Available	4	1	Patient's Recovery	1	UNTH	1	1	999.0	0	Lonart	Malaria	1	0
256	1	1	67	2	4	1	Medical Doctor	2	Poly Clinic	180000	1	1	#NULL!	1	1	#NULL!	#NULL!	#NULL!	#NULL!		1	0	0	0	0	0	0			#NULL!		1	1	3	2	Highly Available	4	2	Patient's Recovery	1	Poly Clinic	1	1	999.0	0	Maladox	Malaria	1	0
521	2	1	67	2	2	2	civil servant	2	nepa at lagos	#NULL!	0	0	0	1	0	0	0	0	0		0	1	0	0	0	0	0			#NULL!		1	1	999	4	999.0	3	999	999.0	999	999.0	1	2	mum	999	natrifix sr, zestril	diabetes	1	#NULL!
399	2	1	67	2	4	1	pensionier	7		50000	0	0	0	0	1	0	0	0	0		1	1	0	0	0	0	0			#NULL!		999	4	1	4	999.0	5	2	999.0	1	UCH	1	1	999.0	0	normaretic, vssopin, nifedin dexl, remiz	hypertension	1	#NULL!
314	2	2	68	2	3	1	carst nurs. and pr	2	iwo road	#NULL!	0	0	0	1	1	0	0	1	0		1	1	0	0	0	0	0			#NULL!		1	4	3	4	999.0	999	999	999.0	999	TZ hospital	2	2	999.0	999	becombion and thinto blood tonic	blood tonic	1	#NULL!
6	1	2	68	2	4	1	Trader	5	Market	40000	0	0	#NULL!	1	0	#NULL!	#NULL!	#NULL!	#NULL!		1	0	0	0	0	0	0			#NULL!		1	1	3	3	Highly Available	4	2	Patient's Recovery	1	UNTH	1	1	999.0	0	Coartem	Malaria	1	0
801	2	1	69	2	4	1	pensioneer	7		#NULL!	0	0	0	1	1	0	0	1	0		0	1	0	0	0	0	0			#NULL!		1	2	3	3	999.0	4	2	999.0	0	999.0	999	1	999.0	0	ibupain		2	#NULL!
995	2	1	70	2	1	2	driver	8		#NULL!	0	0	0	1	0	0	0	1	0		0	1	0	0	0	0	0			#NULL!		1	1	2	4	999.0	3	1	999.0	0	999.0	2	2	granny	1	duretic satchet asprin tab	no idea	999	1
454	2	1	70	2	1	1	photographer	5	1wo road	#NULL!	0	0	#NULL!	#NULL!	#NULL!	#NULL!	#NULL!	#NULL!	#NULL!		0	0	0	0	0	0	0			#NULL!		999	999	999	999	999.0	999	999	999.0	999	999.0	999	1	999.0	999	clufenac 100mg, valvas 160mg	blood sugar	2	#NULL!
1275	3	1	70	2	5	1	civil srvant	2		20000	1	0	0	1	0	0	0	0	0		1	0	0	0	0	0	0			#NULL!		1	1	3	4	they shd make professional drugs	4	2	it protect sickness	0	999.0	999	1	999.0	0	first aid treatment	accident	2	1
768	2	1	70	2	2	2	pensioneer	7		#NULL!	0	0	0	1	0	0	0	0	0		1	0	0	0	0	0	0			#NULL!		1	2	3	3	999.0	4	2	999.0	0	999.0	999	1	999.0	0	ibupain		2	#NULL!
359	2	1	70	2	1	1	driver	8	retired	#NULL!	0	0	0	1	1	0	0	0	0		1	0	0	0	0	0	0			#NULL!		1	4	999	999	999.0	999	999	999.0	1	uch	1	2	999.0	999	999.0		1	#NULL!
604	2	1	70	2	5	1	mass communication	2	fortune news paper	#NULL!	1	1	0	1	1	0	0	0	0		1	1	0	0	0	0	0			#NULL!		1	1	3	2	999.0	4	2	999.0	1	UCH	1	2	999.0	0	augumentin		1	0
301	2	2	70	2	1	2	Trader	5		#NULL!	0	0	0	0	1	0	0	1	0		1	0	0	0	0	0	0			#NULL!		1	999	2	3	999.0	3	3	999.0	1	UCH	1	2	999.0	0	betaloc zok 25mg; dilopac-5	bp	1	0
214	1	1	70	2	4	1	Trader	5	Market	50000	0	0	#NULL!	1	0	#NULL!	#NULL!	#NULL!	#NULL!		1	0	0	0	0	0	0			#NULL!		1	1	3	2	Highly Available	4	2	Patient's Recovery	1	UNTH	1	1	999.0	0	Elanquine	Malaria	1	0
1683	2	1	70	2	5	1	mass communication	2	fortune news paper	#NULL!	0	0	0	1	0	0	0	0	0		1	1	0	0	0	0	0			#NULL!		1	2	2	4	999.0	3	4	999.0	1	ibadan central hospital	2	1	999.0	0	gestid	stomach pain	1	#NULL!
939	2	1	70	2	5	1	mass communication	2	fortune news paper	#NULL!	1	1	0	1	1	0	0	0	0		1	1	0	0	0	0	0			#NULL!		1	2	2	4	999.0	3	4	999.0	1	ibadan central hospital	2	1	999.0	0	gestid	stomach pain	1	#NULL!
894	2	1	70	2	1	2	driver	8		#NULL!	0	0	0	1	0	0	0	1	0		0	1	0	0	0	0	0			#NULL!		1	1	2	3	999.0	3	3	999.0	1	anuoluwa gbagi ibadan	2	1	999.0	0	haicneal lotion	rashes	1	1
860	2	1	70	2	2	1	pensioneerr	7		20000	0	0	0	0	0	0	0	1	0		1	0	0	0	0	0	0			#NULL!		1	1	2	3	999.0	3	3	999.0	1	anuoluwa gbagi ibadan	2	1	999.0	0	haicneal lotion	rashes	1	1
559	2	1	70	2	1	2	driver	8		#NULL!	0	0	0	1	0	0	0	1	0		0	1	0	0	0	0	0			#NULL!		1	2	1	4	999.0	999	999	999.0	1	molly hospital	2	1	999.0	0	lumartem	malaria	1	1
59	1	2	70	2	4	1	Nurse	2	Parklane	90000	1	1	#NULL!	1	0	#NULL!	#NULL!	#NULL!	#NULL!		1	0	0	0	0	0	0		Self medication	#NULL!	No other means	1	1	3	3	Highly Available	4	4	Patient's Recovery	1	UNTH	1	1	999.0	0	Miconazole	Infection	1	0
154	1	2	70	2	4	1	Nurse	2	Parklane	90000	1	1	#NULL!	1	0	#NULL!	#NULL!	#NULL!	#NULL!		1	0	0	0	0	0	0		Self medication	#NULL!	No other means	1	1	3	3	Highly Available	4	4	Patient's Recovery	1	UNTH	1	1	999.0	0	Miconazole	Infection	1	0
704	2	2	70	2	1	1	retired	7		#NULL!	0	0	0	1	0	0	0	1	0		1	0	0	0	0	0	0			#NULL!		999	4	1	4	999.0	5	2	999.0	1	UCH	1	1	999.0	0	normaretic, vssopin, nifedin dexl, remiz	hypertension	1	#NULL!
730	2	1	70	2	1	2	pensioneer	7		#NULL!	0	0	0	0	1	0	0	1	0		1	0	0	0	0	0	0			#NULL!		999	4	1	4	999.0	5	2	999.0	1	UCH	1	1	999.0	0	normaretic, vssopin, nifedin dexl, remiz	hypertension	1	#NULL!
821	2	1	72	2	4	1	pensioneer	7	ui	#NULL!	0	0	0	1	1	0	0	0	0		1	0	0	0	0	0	0			#NULL!		0	1	2	4	govt. is trying but not enough	3	4	averagely than nor	999	999.0	999	999	999.0	999	999.0		999	#NULL!
842	2	1	72	2	3	2	pensioneerr	7		#NULL!	0	0	0	1	0	0	0	1	0		0	1	0	0	0	0	0			#NULL!		1	2	2	2	999.0	3	2	999.0	0	999.0	999	1	999.0	1	999.0		1	1
495	2	2	72	2	2	1	pensoneer	7		#NULL!	0	0	0	1	1	0	0	1	0		1	0	0	0	0	0	0			#NULL!		1	1	3	4	999.0	3	4	999.0	1	adeoyo	1	999	999.0	999	optachlor and cenox	eye	1	#NULL!
221	1	1	74	2	#NULL!	1	Trader	5	Market	40000	0	0	#NULL!	1	#NULL!	#NULL!	#NULL!	#NULL!	#NULL!		0	0	0	0	0	0	0			#NULL!	Convenience	1	3	2	2	Moderately Availab	4	2	Patient's Recovery	0	999.0	999	2	999.0	0	Coartem	Malaria	2	0
949	2	1	75	2	2	1	pensioner	7		#NULL!	0	0	0	0	1	0	0	0	0		1	0	0	0	0	0	0			#NULL!		1	2	2	4	999.0	3	2	999.0	1	molly hospital	1	1	999.0	0	well man	pain	3	#NULL!
1693	2	1	75	2	2	1	pensioner	7		#NULL!	0	0	0	1	0	0	0	0	0		1	0	0	0	0	0	0			#NULL!		1	2	2	4	999.0	3	2	999.0	1	molly hospital	1	1	999.0	0	well man	pain	3	1
614	2	1	75	2	2	1	pensioner	7		#NULL!	0	0	0	0	1	0	0	0	0		1	0	0	0	0	0	0			#NULL!		999	1	2	4	999.0	1	4	999.0	1	molly specilist hospital	2	1	999.0	0	bunto blood tonic	shortage of blood	2	#NULL!
711	2	1	75	2	4	1	pensioneer	7		#NULL!	0	0	0	0	1	0	0	1	0		0	1	0	0	0	0	0			#NULL!		1	2	2	4	999.0	3	2	999.0	0	999.0	999	1	999.0	0	lumartem	malaria	2	#NULL!
712	2	2	75	2	5	2	trader	5		#NULL!	0	0	0	1	1	0	0	1	0		1	0	0	0	0	0	0			#NULL!		1	1	3	3	999.0	4	4	999.0	0	999.0	999	2	child	0	M&B PCM and vitacee		2	#NULL!
60	1	2	75	2	4	1	Medical Doctor	2	UNTH	100000	1	1	#NULL!	1	0	#NULL!	#NULL!	#NULL!	#NULL!		1	0	0	0	0	0	0		Self medication	#NULL!	No other means	1	1	3	3	Highly Available	4	2	Patient's Recovery	1	UNTH	1	1	999.0	0	Salbutamol	Asthma	1	0
987	2	1	76	2	5	1	pensioneer	7		#NULL!	0	0	0	1	1	0	0	0	0		1	0	0	0	0	0	0			#NULL!		1	4	2	4	999.0	3	4	999.0	1	st hospital beside	2	2	999.0	1	arfymin liquid	leg problem	1	1
652	2	1	76	2	5	1	pensioneer	7		#NULL!	0	0	0	1	1	0	0	0	0		1	0	0	0	0	0	0			#NULL!		1	4	2	2	999.0	3	3	better	1	999.0	2	1	999.0	0	humulin	diabetis	1	#NULL!
805	2	1	78	2	4	1	pensioneer	7		#NULL!	0	0	0	1	1	0	0	1	0		1	1	0	0	0	0	0			#NULL!		1	4	1	4	999.0	1	2	999.0	1	molly specilist hospital	2	1	999.0	0	mid may	stomach pain	2	0
971	2	2	80	2	5	1	trader	5	agbeni	#NULL!	0	0	0	1	0	0	0	0	0		1	0	0	0	0	0	0			#NULL!		1	2	3	3	999.0	4	2	999.0	0	999.0	999	1	999.0	0	ibupain		2	#NULL!
636	2	2	80	2	5	1	trader	5	agbeni	#NULL!	0	0	0	1	0	0	0	0	0		1	0	0	0	0	0	0			#NULL!		1	2	2	4	999.0	3	4	999.0	1	ibadan central hospital	2	1	999.0	0	gestid	stomach pain	1	#NULL!
415	2	1	80	2	4	1	pensionier	7		17000	0	0	0	1	0	0	0	0	0		0	1	0	0	0	0	0			#NULL!		1	2	2	1	999.0	3	4	999.0	1	999.0	1	1	999.0	0	infeclin, dexcel20, retard diabatin	vaso pain, working for ha	1	#NULL!
392	2	2	82	2	2	1	retired matron	7		#NULL!	1	1	0	0	0	1	0	0	0		1	0	0	0	0	0	0			#NULL!		1	4	999	4	999.0	5	4	999.0	1	UCH	1	1	999.0	0	999.0		999	#NULL!
430	2	1	85	2	3	1		999		#NULL!	0	0	0	0	0	0	0	1	0		1	0	0	0	0	0	0			#NULL!		1	1	3	4	999.0	999	4	999.0	1	uch	1	1	999.0	0	impramine 25mg	rashes	1	1
[truncated: 45 more columns]
